# Supplementary material for: CUT&Tag recovers up to half of ENCODE ChIP-seq histone acetylation peaks
Source: Nat Commun. 2025 Mar 27;16:2993. doi: 10.1038/s41467-025-58137-2 (PMC11950320; doi:10.1038/s41467-025-58137-2)
Supplement: Supplementary file 4 — Source Data [file 41467_2025_58137_MOESM4_ESM.xlsx]

## Sheet: Figure 2a
Figure 2a
Gene	Concentration	Antibody	DD_Ct	SD
ARHGAP22	1:50	Diagenode	96.3539	0.039
COX4I2	1:50	Diagenode	99.7339	2.62
MTHFR	1:50	Diagenode	50.1594	0.092
ZMYND8	1:50	Diagenode	53.7643	0.25
KLHL11	1:50	Diagenode	0.258084	0.237
SIGIRR	1:50	Diagenode	0.227721	0.54
ARHGAP22	1:100	Diagenode	16.9538	0.045
COX4I2	1:100	Diagenode	30.4119	0.205
MTHFR	1:100	Diagenode	65.9655	0.02
ZMYND8	1:100	Diagenode	24.9516	0.111
KLHL11	1:100	Diagenode	0.296066	0.244
SIGIRR	1:100	Diagenode	0.356407	0.758
ARHGAP22	1:200	Diagenode	79.2356	0.319
COX4I2	1:200	Diagenode	14.4601	0.139
MTHFR	1:200	Diagenode	22.3965	0.31
ZMYND8	1:200	Diagenode	75.5039	0.416
KLHL11	1:200	Diagenode	0.372042	0.197
SIGIRR	1:200	Diagenode	0.446731	0.123
ARHGAP22	1:50	Active Motif	13.1694	0.089
COX4I2	1:50	Active Motif	1.06446	0.037
MTHFR	1:50	Active Motif	29.601	0.067
ZMYND8	1:50	Active Motif	9.76415	0.115
KLHL11	1:50	Active Motif	0.281373	0.199
SIGIRR	1:50	Active Motif	11.0399	0.14
ARHGAP22	1:100	Active Motif	0.8694	0.388
COX4I2	1:100	Active Motif	1.16294	0.306
MTHFR	1:100	Active Motif	16.6646	0.49
ZMYND8	1:100	Active Motif	17.248	0.015
KLHL11	1:100	Active Motif	0.735147	0.263
SIGIRR	1:100	Active Motif	0.984635	0.049
ARHGAP22	1:200	Active Motif	82.0044	0.342
COX4I2	1:200	Active Motif	46.0069	0.35
MTHFR	1:200	Active Motif	30.1253	0.021
ZMYND8	1:200	Active Motif	10.0708	0.088
KLHL11	1:200	Active Motif	0.189273	0.51
SIGIRR	1:200	Active Motif	0.207689	0.319
ARHGAP22	1:50	Abcam-ab177178	37.6101	0.406
COX4I2	1:50	Abcam-ab177178	11.8794	0.077
MTHFR	1:50	Abcam-ab177178	25.2506	0.124
ZMYND8	1:50	Abcam-ab177178	50.8805	0.113
KLHL11	1:50	Abcam-ab177178	0.170529	0.076
SIGIRR	1:50	Abcam-ab177178	0.151307	0.416
ARHGAP22	1:100	Abcam-ab177178	28.4244	0.355
COX4I2	1:100	Abcam-ab177178	13.084	0.089
MTHFR	1:100	Abcam-ab177178	33.3785	0.042
ZMYND8	1:100	Abcam-ab177178	11.7091	0.017
KLHL11	1:100	Abcam-ab177178	14.7644	0.215
SIGIRR	1:100	Abcam-ab177178	0.508023	0.125
ARHGAP22	1:200	Abcam-ab177178	7.09701	0.085
COX4I2	1:200	Abcam-ab177178	0.885455	0.236
MTHFR	1:200	Abcam-ab177178	20.4428	0.106
ZMYND8	1:200	Abcam-ab177178	4.45507	0.136
KLHL11	1:200	Abcam-ab177178	0.237054	0.134
SIGIRR	1:200	Abcam-ab177178	0.182696	0.152
ARHGAP22	1:50	Abcam-ab4729	11.7804	0.161
COX4I2	1:50	Abcam-ab4729	6.92934	0.073
MTHFR	1:50	Abcam-ab4729	9.99988	0.09
ZMYND8	1:50	Abcam-ab4729	25.4965	0.087
KLHL11	1:50	Abcam-ab4729	12.6019	0.394
SIGIRR	1:50	Abcam-ab4729	0.459178	0.027
ARHGAP22	1:100	Abcam-ab4729	69.8391	0.664
COX4I2	1:100	Abcam-ab4729	45.7814	0.053
MTHFR	1:100	Abcam-ab4729	71.7394	0.042
ZMYND8	1:100	Abcam-ab4729	63.3957	0.074
KLHL11	1:100	Abcam-ab4729	2.15659	0.315
SIGIRR	1:100	Abcam-ab4729	14.0781	0.532
ARHGAP22	1:200	Abcam-ab4729	64.4723	0.956
COX4I2	1:200	Abcam-ab4729	10.9975	0.047
MTHFR	1:200	Abcam-ab4729	81.5172	0.094
ZMYND8	1:200	Abcam-ab4729	73.6683	0.213
KLHL11	1:200	Abcam-ab4729	1.25235	0.135
SIGIRR	1:200	Abcam-ab4729	1.23992	0.293

## Sheet: Figure 2b
Figure 2b
Sample	EpMark	Caller	TSA	Threshold	CTPeaks_overlapping_ENCODE	ENCODEPeaks_overlapping_CT	totalCTpeaks	Name_Precision_Recall	Percentage_Precision_Recall
Abcam-ab177178	H3K27ac	MACS2	without TSA	1e-05	633	606	883	Precision (%)	71.6874
Abcam-ab177178	H3K27ac	MACS2	without TSA	1e-05	633	606	883	Recall (%)	1.18415
Abcam-ab177178	H3K27ac	MACS2	with TSA	1e-05	1043	998	1291	Precision (%)	80.7901
Abcam-ab177178	H3K27ac	MACS2	with TSA	1e-05	1043	998	1291	Recall (%)	1.95013
Abcam-ab177178	H3K27ac	SEACR	without TSA	0.01	4465	4862	7295	Precision (%)	61.2063
Abcam-ab177178	H3K27ac	SEACR	without TSA	0.01	4465	4862	7295	Recall (%)	9.50055
Abcam-ab177178	H3K27ac	SEACR	with TSA	0.01	5329	5942	6124	Precision (%)	87.0183
Abcam-ab177178	H3K27ac	SEACR	with TSA	0.01	5329	5942	6124	Recall (%)	11.6109
Abcam-ab4729	H3K27ac	MACS2	without TSA	1e-05	18960	22517	24076	Precision (%)	78.7506
Abcam-ab4729	H3K27ac	MACS2	without TSA	1e-05	18960	22517	24076	Recall (%)	43.9991
Abcam-ab4729	H3K27ac	MACS2	with TSA	1e-05	6398	5355	8333	Precision (%)	76.7791
Abcam-ab4729	H3K27ac	MACS2	with TSA	1e-05	6398	5355	8333	Recall (%)	10.4639
Abcam-ab4729	H3K27ac	SEACR	without TSA	0.01	11356	23473	12657	Precision (%)	89.7211
Abcam-ab4729	H3K27ac	SEACR	without TSA	0.01	11356	23473	12657	Recall (%)	45.8672
Abcam-ab4729	H3K27ac	SEACR	with TSA	0.01	11936	13573	19566	Precision (%)	61.0038
Abcam-ab4729	H3K27ac	SEACR	with TSA	0.01	11936	13573	19566	Recall (%)	26.5222
Diagenode_100x	H3K27ac	MACS2	without TSA	1e-05	3026	3025	3436	Precision (%)	88.0675
Diagenode_100x	H3K27ac	MACS2	without TSA	1e-05	3026	3025	3436	Recall (%)	5.91097
Diagenode_100x	H3K27ac	MACS2	with TSA	1e-05	6708	6088	7247	Precision (%)	92.5624
Diagenode_100x	H3K27ac	MACS2	with TSA	1e-05	6708	6088	7247	Recall (%)	11.8962
Diagenode_100x	H3K27ac	SEACR	without TSA	0.01	3736	4740	4054	Precision (%)	92.1559
Diagenode_100x	H3K27ac	SEACR	without TSA	0.01	3736	4740	4054	Recall (%)	9.26215
Diagenode_100x	H3K27ac	SEACR	with TSA	0.01	3923	5089	4063	Precision (%)	96.5543
Diagenode_100x	H3K27ac	SEACR	with TSA	0.01	3923	5089	4063	Recall (%)	9.94411
Diagenode_50x	H3K27ac	MACS2	without TSA	1e-05	6399	6010	7088	Precision (%)	90.2793
Diagenode_50x	H3K27ac	MACS2	without TSA	1e-05	6399	6010	7088	Recall (%)	11.7438
Diagenode_50x	H3K27ac	MACS2	with TSA	1e-05	4183	3559	4475	Precision (%)	93.4749
Diagenode_50x	H3K27ac	MACS2	with TSA	1e-05	4183	3559	4475	Recall (%)	6.95443
Diagenode_50x	H3K27ac	SEACR	without TSA	0.01	5044	7592	5348	Precision (%)	94.3156
Diagenode_50x	H3K27ac	SEACR	without TSA	0.01	5044	7592	5348	Recall (%)	14.8351
Diagenode_50x	H3K27ac	SEACR	with TSA	0.01	5528	6848	5767	Precision (%)	95.8557
Diagenode_50x	H3K27ac	SEACR	with TSA	0.01	5528	6848	5767	Recall (%)	13.3813

## Sheet: Figure 2c
Figure 2c
sample	cycle	group	percent_duplication
Abcam-ab177178	11	Column	51.5915
Abcam-ab177178	11	SDS	82.9723
Abcam-ab177178	13	Column	77.4776
Abcam-ab177178	13	SDS	73.6984
Abcam-ab177178	15	SDS	55.4928
Abcam-ab4729	11	Column	51.2102
Abcam-ab4729	11	SDS	80.5277
Abcam-ab4729	13	Column	81.3298
Abcam-ab4729	13	SDS	85.8792
Abcam-ab4729	15	SDS	96.9401
Active Motif	11	Column	46.3314
Active Motif	11	SDS	81.6803
Active Motif	13	Column	87.0495
Active Motif	13	SDS	83.8949
Active Motif	15	SDS	98.4477
H3K27me3	11	Column	48.8753
H3K27me3	11	SDS	88.7527
H3K27me3	13	Column	82.7932
H3K27me3	13	SDS	84.2383
H3K27me3	15	SDS	57.1241
Diagenode 1:50	11	Column	52.7407
Diagenode 1:50	11	SDS	85.6743
Diagenode 1:50	13	Column	85.1681
Diagenode 1:50	13	SDS	79.5428
Diagenode 1:50	15	SDS	96.3575

## Sheet: Figure 2d
Figure 2d
sample	label	UniqueFragment
Abcam-ab177178	11 PCR + Column	1313493
Abcam-ab177178	11 PCR + SDS	3615528
Abcam-ab177178	13 PCR + Column	2389151
Abcam-ab177178	13 PCR + SDS	2219029
Abcam-ab177178	15 PCR + SDS	3489318
Abcam-ab4729	11 PCR + Column	1044239
Abcam-ab4729	11 PCR + SDS	1779091
Abcam-ab4729	13 PCR + Column	910834
Abcam-ab4729	13 PCR + SDS	1484542
Abcam-ab4729	15 PCR + SDS	4123499
Active Motif	11 PCR + Column	786081
Active Motif	11 PCR + SDS	796512
Active Motif	13 PCR + Column	722070
Active Motif	13 PCR + SDS	1508763
Active Motif	15 PCR + SDS	531586
H3K27me3	11 PCR + Column	1822038
H3K27me3	11 PCR + SDS	2009045
H3K27me3	13 PCR + Column	2442944
H3K27me3	13 PCR + SDS	3926226
H3K27me3	15 PCR + SDS	4211999
Diagenode 1:50	11 PCR + Column	843989
Diagenode 1:50	11 PCR + SDS	904725
Diagenode 1:50	13 PCR + Column	758018
Diagenode 1:50	13 PCR + SDS	1929370
Diagenode 1:50	15 PCR + SDS	3051417

## Sheet: Figure 2e
Figure 2e
sample	label	metric	value
Abcam-ab177178	11 PCR + Column	Precision (%)	70.5831
Abcam-ab177178	11 PCR + Column	Recall (%)	12.6231
Abcam-ab177178	11 PCR + SDS	Precision (%)	68.6599
Abcam-ab177178	11 PCR + SDS	Recall (%)	30.1684
Abcam-ab177178	13 PCR + Column	Precision (%)	88.8614
Abcam-ab177178	13 PCR + Column	Recall (%)	27.8588
Abcam-ab177178	13 PCR + SDS	Precision (%)	89.9277
Abcam-ab177178	13 PCR + SDS	Recall (%)	26.8954
Abcam-ab177178	15 PCR + SDS	Precision (%)	61.7674
Abcam-ab177178	15 PCR + SDS	Recall (%)	25.1055
Abcam-ab4729	11 PCR + Column	Precision (%)	98.1828
Abcam-ab4729	11 PCR + Column	Recall (%)	16.1834
Abcam-ab4729	11 PCR + SDS	Precision (%)	92.9233
Abcam-ab4729	11 PCR + SDS	Recall (%)	23.7025
Abcam-ab4729	13 PCR + Column	Precision (%)	96.3666
Abcam-ab4729	13 PCR + Column	Recall (%)	12.6817
Abcam-ab4729	13 PCR + SDS	Precision (%)	93.2116
Abcam-ab4729	13 PCR + SDS	Recall (%)	18.667
Abcam-ab4729	15 PCR + SDS	Precision (%)	89.7211
Abcam-ab4729	15 PCR + SDS	Recall (%)	45.8672
Active Motif	11 PCR + Column	Precision (%)	94.6259
Active Motif	11 PCR + Column	Recall (%)	10.6964
Active Motif	11 PCR + SDS	Precision (%)	91.8196
Active Motif	11 PCR + SDS	Recall (%)	10.3349
Active Motif	13 PCR + Column	Precision (%)	90.4253
Active Motif	13 PCR + Column	Recall (%)	7.89823
Active Motif	13 PCR + SDS	Precision (%)	84.6527
Active Motif	13 PCR + SDS	Recall (%)	15.009
Active Motif	15 PCR + SDS	Precision (%)	77.1726
Active Motif	15 PCR + SDS	Recall (%)	4.60372
H3K27me3	11 PCR + Column	Precision (%)	84.8075
H3K27me3	11 PCR + Column	Recall (%)	28.0394
H3K27me3	11 PCR + SDS	Precision (%)	85.0513
H3K27me3	11 PCR + SDS	Recall (%)	31.0155
H3K27me3	13 PCR + Column	Precision (%)	88.6584
H3K27me3	13 PCR + Column	Recall (%)	34.5911
H3K27me3	13 PCR + SDS	Precision (%)	86.8022
H3K27me3	13 PCR + SDS	Recall (%)	43.8213
H3K27me3	15 PCR + SDS	Precision (%)	87.1577
H3K27me3	15 PCR + SDS	Recall (%)	43.4761
Diagenode 1:50	11 PCR + Column	Precision (%)	95.3187
Diagenode 1:50	11 PCR + Column	Recall (%)	10.9856
Diagenode 1:50	11 PCR + SDS	Precision (%)	91.809
Diagenode 1:50	11 PCR + SDS	Recall (%)	10.9016
Diagenode 1:50	13 PCR + Column	Precision (%)	87.5
Diagenode 1:50	13 PCR + Column	Recall (%)	7.14397
Diagenode 1:50	13 PCR + SDS	Precision (%)	92.9545
Diagenode 1:50	13 PCR + SDS	Recall (%)	22.7861
Diagenode 1:50	15 PCR + SDS	Precision (%)	92.3292
Diagenode 1:50	15 PCR + SDS	Recall (%)	37.498

## Sheet: Figure 3a
Figure 3a
Sample	fragmentLength	fragmentCount	Weight
H3K27ac-Kaya-Okur-1	100	897	0.000391176
H3K27ac-Kaya-Okur-1	101	960	0.00041865
H3K27ac-Kaya-Okur-1	102	1111	0.0004845
H3K27ac-Kaya-Okur-1	103	1629	0.000710396
H3K27ac-Kaya-Okur-1	104	2264	0.000987315
H3K27ac-Kaya-Okur-1	105	2797	0.00121975
H3K27ac-Kaya-Okur-1	106	2735	0.00119272
H3K27ac-Kaya-Okur-1	107	2256	0.000983827
H3K27ac-Kaya-Okur-1	108	1834	0.000799795
H3K27ac-Kaya-Okur-1	109	1367	0.00059614
H3K27ac-Kaya-Okur-1	110	1064	0.000464003
H3K27ac-Kaya-Okur-1	111	962	0.000419522
H3K27ac-Kaya-Okur-1	112	1039	0.000453101
H3K27ac-Kaya-Okur-1	113	1415	0.000617072
H3K27ac-Kaya-Okur-1	114	1728	0.000753569
H3K27ac-Kaya-Okur-1	115	2313	0.00100868
H3K27ac-Kaya-Okur-1	116	2615	0.00114038
H3K27ac-Kaya-Okur-1	117	2428	0.00105883
H3K27ac-Kaya-Okur-1	118	2191	0.000955481
H3K27ac-Kaya-Okur-1	119	1528	0.000666351
H3K27ac-Kaya-Okur-1	120	1221	0.00053247
H3K27ac-Kaya-Okur-1	121	1019	0.000444379
H3K27ac-Kaya-Okur-1	122	1021	0.000445251
H3K27ac-Kaya-Okur-1	123	1235	0.000538575
H3K27ac-Kaya-Okur-1	124	1698	0.000740487
H3K27ac-Kaya-Okur-1	125	2187	0.000953736
H3K27ac-Kaya-Okur-1	126	2287	0.000997345
H3K27ac-Kaya-Okur-1	127	2528	0.00110244
H3K27ac-Kaya-Okur-1	128	2241	0.000977285
H3K27ac-Kaya-Okur-1	129	1819	0.000793254
H3K27ac-Kaya-Okur-1	130	1630	0.000710832
H3K27ac-Kaya-Okur-1	131	1456	0.000634952
H3K27ac-Kaya-Okur-1	132	1230	0.000536395
H3K27ac-Kaya-Okur-1	133	1354	0.00059047
H3K27ac-Kaya-Okur-1	134	1573	0.000685975
H3K27ac-Kaya-Okur-1	135	2100	0.000915796
H3K27ac-Kaya-Okur-1	136	2473	0.00107846
H3K27ac-Kaya-Okur-1	137	2736	0.00119315
H3K27ac-Kaya-Okur-1	138	2841	0.00123894
H3K27ac-Kaya-Okur-1	139	2455	0.00107061
H3K27ac-Kaya-Okur-1	140	2175	0.000948503
H3K27ac-Kaya-Okur-1	141	2150	0.000937601
H3K27ac-Kaya-Okur-1	142	2092	0.000912307
H3K27ac-Kaya-Okur-1	143	2039	0.000889194
H3K27ac-Kaya-Okur-1	144	2210	0.000963766
H3K27ac-Kaya-Okur-1	145	2533	0.00110462
H3K27ac-Kaya-Okur-1	146	2948	0.0012856
H3K27ac-Kaya-Okur-1	147	3187	0.00138983
H3K27ac-Kaya-Okur-1	148	3510	0.00153069
H3K27ac-Kaya-Okur-1	149	3042	0.0013266
H3K27ac-Kaya-Okur-1	150	2766	0.00120623
H3K27ac-Kaya-Okur-1	151	2653	0.00115696
H3K27ac-Kaya-Okur-1	152	3088	0.00134666
H3K27ac-Kaya-Okur-1	153	3658	0.00159523
H3K27ac-Kaya-Okur-1	154	4561	0.00198902
H3K27ac-Kaya-Okur-1	155	5342	0.00232961
H3K27ac-Kaya-Okur-1	156	6130	0.00267325
H3K27ac-Kaya-Okur-1	157	6684	0.00291485
H3K27ac-Kaya-Okur-1	158	6043	0.00263531
H3K27ac-Kaya-Okur-1	159	5008	0.00218396
H3K27ac-Kaya-Okur-1	160	4157	0.00181284
H3K27ac-Kaya-Okur-1	161	3626	0.00158127
H3K27ac-Kaya-Okur-1	162	4135	0.00180325
H3K27ac-Kaya-Okur-1	163	5547	0.00241901
H3K27ac-Kaya-Okur-1	164	7636	0.00333001
H3K27ac-Kaya-Okur-1	165	10183	0.00444074
H3K27ac-Kaya-Okur-1	166	12406	0.00541017
H3K27ac-Kaya-Okur-1	167	13461	0.00587025
H3K27ac-Kaya-Okur-1	168	12437	0.00542369
H3K27ac-Kaya-Okur-1	169	9372	0.00408707
H3K27ac-Kaya-Okur-1	170	6817	0.00297285
H3K27ac-Kaya-Okur-1	171	5607	0.00244518
H3K27ac-Kaya-Okur-1	172	5218	0.00227554
H3K27ac-Kaya-Okur-1	173	6667	0.00290743
H3K27ac-Kaya-Okur-1	174	9188	0.00400683
H3K27ac-Kaya-Okur-1	175	13069	0.0056993
H3K27ac-Kaya-Okur-1	176	15668	0.00683271
H3K27ac-Kaya-Okur-1	177	17261	0.00752741
H3K27ac-Kaya-Okur-1	178	15957	0.00695874
H3K27ac-Kaya-Okur-1	179	12853	0.00560511
H3K27ac-Kaya-Okur-1	180	10120	0.00441326
H3K27ac-Kaya-Okur-1	181	7968	0.00347479
H3K27ac-Kaya-Okur-1	182	7009	0.00305658
H3K27ac-Kaya-Okur-1	183	7570	0.00330123
H3K27ac-Kaya-Okur-1	184	9511	0.00414768
H3K27ac-Kaya-Okur-1	185	12013	0.00523879
H3K27ac-Kaya-Okur-1	186	14881	0.00648951
H3K27ac-Kaya-Okur-1	187	16433	0.00716632
H3K27ac-Kaya-Okur-1	188	16472	0.00718333
H3K27ac-Kaya-Okur-1	189	14451	0.00630199
H3K27ac-Kaya-Okur-1	190	11661	0.00508528
H3K27ac-Kaya-Okur-1	191	9550	0.00416469
H3K27ac-Kaya-Okur-1	192	8750	0.00381582
H3K27ac-Kaya-Okur-1	193	8815	0.00384416
H3K27ac-Kaya-Okur-1	194	10205	0.00445033
H3K27ac-Kaya-Okur-1	195	12148	0.00529766
H3K27ac-Kaya-Okur-1	196	13821	0.00602725
H3K27ac-Kaya-Okur-1	197	15611	0.00680785
H3K27ac-Kaya-Okur-1	198	16375	0.00714103
H3K27ac-Kaya-Okur-1	199	14747	0.00643107
H3K27ac-Kaya-Okur-1	200	12803	0.0055833
H3K27ac-Kaya-Okur-1	201	10958	0.00477871
H3K27ac-Kaya-Okur-1	202	9833	0.00428811
H3K27ac-Kaya-Okur-1	203	10306	0.00449438
H3K27ac-Kaya-Okur-1	204	10843	0.00472856
H3K27ac-Kaya-Okur-1	205	12173	0.00530856
H3K27ac-Kaya-Okur-1	206	14085	0.00614237
H3K27ac-Kaya-Okur-1	207	14890	0.00649343
H3K27ac-Kaya-Okur-1	208	14914	0.0065039
H3K27ac-Kaya-Okur-1	209	14206	0.00619514
H3K27ac-Kaya-Okur-1	210	12601	0.00549521
H3K27ac-Kaya-Okur-1	211	11614	0.00506479
H3K27ac-Kaya-Okur-1	212	10706	0.00466882
H3K27ac-Kaya-Okur-1	213	10636	0.00463829
H3K27ac-Kaya-Okur-1	214	11142	0.00485895
H3K27ac-Kaya-Okur-1	215	11863	0.00517338
H3K27ac-Kaya-Okur-1	216	12851	0.00560424
H3K27ac-Kaya-Okur-1	217	13402	0.00584452
H3K27ac-Kaya-Okur-1	218	13863	0.00604556
H3K27ac-Kaya-Okur-1	219	13001	0.00566965
H3K27ac-Kaya-Okur-1	220	11846	0.00516596
H3K27ac-Kaya-Okur-1	221	10885	0.00474688
H3K27ac-Kaya-Okur-1	222	10213	0.00445382
H3K27ac-Kaya-Okur-1	223	10140	0.00442199
H3K27ac-Kaya-Okur-1	224	10378	0.00452578
H3K27ac-Kaya-Okur-1	225	10939	0.00477043
H3K27ac-Kaya-Okur-1	226	11633	0.00507307
H3K27ac-Kaya-Okur-1	227	12127	0.0052885
H3K27ac-Kaya-Okur-1	228	11975	0.00522222
H3K27ac-Kaya-Okur-1	229	11506	0.00501769
H3K27ac-Kaya-Okur-1	230	10592	0.0046191
H3K27ac-Kaya-Okur-1	231	9972	0.00434872
H3K27ac-Kaya-Okur-1	232	9070	0.00395537
H3K27ac-Kaya-Okur-1	233	8820	0.00384634
H3K27ac-Kaya-Okur-1	234	9168	0.0039981
H3K27ac-Kaya-Okur-1	235	9692	0.00422662
H3K27ac-Kaya-Okur-1	236	10133	0.00441893
H3K27ac-Kaya-Okur-1	237	10551	0.00460122
H3K27ac-Kaya-Okur-1	238	10121	0.0044137
H3K27ac-Kaya-Okur-1	239	9466	0.00412806
H3K27ac-Kaya-Okur-1	240	8900	0.00388123
H3K27ac-Kaya-Okur-1	241	7970	0.00347566
H3K27ac-Kaya-Okur-1	242	7628	0.00332652
H3K27ac-Kaya-Okur-1	243	7362	0.00321052
H3K27ac-Kaya-Okur-1	244	7355	0.00320747
H3K27ac-Kaya-Okur-1	245	7868	0.00343118
H3K27ac-Kaya-Okur-1	246	8115	0.0035389
H3K27ac-Kaya-Okur-1	247	8121	0.00354151
H3K27ac-Kaya-Okur-1	248	8300	0.00361957
H3K27ac-Kaya-Okur-1	249	7952	0.00346781
H3K27ac-Kaya-Okur-1	25	84	3.66318417050901e-05
H3K27ac-Kaya-Okur-1	250	7373	0.00321532
H3K27ac-Kaya-Okur-1	251	6797	0.00296413
H3K27ac-Kaya-Okur-1	252	6339	0.0027644
H3K27ac-Kaya-Okur-1	253	5966	0.00260173
H3K27ac-Kaya-Okur-1	254	5899	0.00257251
H3K27ac-Kaya-Okur-1	255	6220	0.0027125
H3K27ac-Kaya-Okur-1	256	6303	0.0027487
H3K27ac-Kaya-Okur-1	257	6733	0.00293622
H3K27ac-Kaya-Okur-1	258	6342	0.0027657
H3K27ac-Kaya-Okur-1	259	6442	0.00280931
H3K27ac-Kaya-Okur-1	26	100	4.36093353632025e-05
H3K27ac-Kaya-Okur-1	260	5841	0.00254722
H3K27ac-Kaya-Okur-1	261	5368	0.00234095
H3K27ac-Kaya-Okur-1	262	4945	0.00215648
H3K27ac-Kaya-Okur-1	263	4829	0.00210589
H3K27ac-Kaya-Okur-1	264	4721	0.0020588
H3K27ac-Kaya-Okur-1	265	4662	0.00203307
H3K27ac-Kaya-Okur-1	266	4805	0.00209543
H3K27ac-Kaya-Okur-1	267	4901	0.00213729
H3K27ac-Kaya-Okur-1	268	5050	0.00220227
H3K27ac-Kaya-Okur-1	269	4990	0.00217611
H3K27ac-Kaya-Okur-1	27	369	0.000160918
H3K27ac-Kaya-Okur-1	270	4682	0.00204179
H3K27ac-Kaya-Okur-1	271	4465	0.00194716
H3K27ac-Kaya-Okur-1	272	4062	0.00177141
H3K27ac-Kaya-Okur-1	273	3890	0.0016964
H3K27ac-Kaya-Okur-1	274	3772	0.00164494
H3K27ac-Kaya-Okur-1	275	3555	0.00155031
H3K27ac-Kaya-Okur-1	276	3632	0.00158389
H3K27ac-Kaya-Okur-1	277	3756	0.00163797
H3K27ac-Kaya-Okur-1	278	3880	0.00169204
H3K27ac-Kaya-Okur-1	279	3991	0.00174045
H3K27ac-Kaya-Okur-1	28	94	4.09927752414104e-05
H3K27ac-Kaya-Okur-1	280	3865	0.0016855
H3K27ac-Kaya-Okur-1	281	3704	0.00161529
H3K27ac-Kaya-Okur-1	282	3400	0.00148272
H3K27ac-Kaya-Okur-1	283	3317	0.00144652
H3K27ac-Kaya-Okur-1	284	3023	0.00131831
H3K27ac-Kaya-Okur-1	285	2861	0.00124766
H3K27ac-Kaya-Okur-1	286	3102	0.00135276
H3K27ac-Kaya-Okur-1	287	3100	0.00135189
H3K27ac-Kaya-Okur-1	288	3216	0.00140248
H3K27ac-Kaya-Okur-1	289	3277	0.00142908
H3K27ac-Kaya-Okur-1	29	79	3.445137493693e-05
H3K27ac-Kaya-Okur-1	290	3383	0.0014753
H3K27ac-Kaya-Okur-1	291	3283	0.00143169
H3K27ac-Kaya-Okur-1	292	3136	0.00136759
H3K27ac-Kaya-Okur-1	293	2963	0.00129214
H3K27ac-Kaya-Okur-1	294	2743	0.0011962
H3K27ac-Kaya-Okur-1	295	2623	0.00114387
H3K27ac-Kaya-Okur-1	296	2560	0.0011164
H3K27ac-Kaya-Okur-1	297	2684	0.00117047
H3K27ac-Kaya-Okur-1	298	2856	0.00124548
H3K27ac-Kaya-Okur-1	299	2974	0.00129694
H3K27ac-Kaya-Okur-1	30	56	2.44212278033934e-05
H3K27ac-Kaya-Okur-1	300	3251	0.00141774
H3K27ac-Kaya-Okur-1	301	3247	0.001416
H3K27ac-Kaya-Okur-1	302	3109	0.00135581
H3K27ac-Kaya-Okur-1	303	3016	0.00131526
H3K27ac-Kaya-Okur-1	304	2660	0.00116001
H3K27ac-Kaya-Okur-1	305	2564	0.00111814
H3K27ac-Kaya-Okur-1	306	2653	0.00115696
H3K27ac-Kaya-Okur-1	307	2609	0.00113777
H3K27ac-Kaya-Okur-1	308	2673	0.00116568
H3K27ac-Kaya-Okur-1	309	2991	0.00130436
H3K27ac-Kaya-Okur-1	31	85	3.70679350587222e-05
H3K27ac-Kaya-Okur-1	310	3197	0.00139419
H3K27ac-Kaya-Okur-1	311	3257	0.00142036
H3K27ac-Kaya-Okur-1	312	3209	0.00139942
H3K27ac-Kaya-Okur-1	313	3075	0.00134099
H3K27ac-Kaya-Okur-1	314	2775	0.00121016
H3K27ac-Kaya-Okur-1	315	2692	0.00117396
H3K27ac-Kaya-Okur-1	316	2549	0.0011116
H3K27ac-Kaya-Okur-1	317	2584	0.00112687
H3K27ac-Kaya-Okur-1	318	2674	0.00116611
H3K27ac-Kaya-Okur-1	319	3047	0.00132878
H3K27ac-Kaya-Okur-1	32	118	5.1459015728579e-05
H3K27ac-Kaya-Okur-1	320	3253	0.00141861
H3K27ac-Kaya-Okur-1	321	3390	0.00147836
H3K27ac-Kaya-Okur-1	322	3678	0.00160395
H3K27ac-Kaya-Okur-1	323	3714	0.00161965
H3K27ac-Kaya-Okur-1	324	3362	0.00146615
H3K27ac-Kaya-Okur-1	325	3213	0.00140117
H3K27ac-Kaya-Okur-1	326	2998	0.00130741
H3K27ac-Kaya-Okur-1	327	2996	0.00130654
H3K27ac-Kaya-Okur-1	328	3185	0.00138896
H3K27ac-Kaya-Okur-1	329	3251	0.00141774
H3K27ac-Kaya-Okur-1	33	393	0.000171385
H3K27ac-Kaya-Okur-1	330	3514	0.00153243
H3K27ac-Kaya-Okur-1	331	3669	0.00160003
H3K27ac-Kaya-Okur-1	332	3730	0.00162663
H3K27ac-Kaya-Okur-1	333	3861	0.00168376
H3K27ac-Kaya-Okur-1	334	3793	0.0016541
H3K27ac-Kaya-Okur-1	335	3693	0.00161049
H3K27ac-Kaya-Okur-1	336	3481	0.00151804
H3K27ac-Kaya-Okur-1	337	3489	0.00152153
H3K27ac-Kaya-Okur-1	338	3517	0.00153374
H3K27ac-Kaya-Okur-1	339	3655	0.00159392
H3K27ac-Kaya-Okur-1	34	127	5.53838559112672e-05
H3K27ac-Kaya-Okur-1	340	3746	0.00163361
H3K27ac-Kaya-Okur-1	341	3894	0.00169815
H3K27ac-Kaya-Okur-1	342	4275	0.0018643
H3K27ac-Kaya-Okur-1	343	4167	0.0018172
H3K27ac-Kaya-Okur-1	344	4326	0.00188654
H3K27ac-Kaya-Okur-1	345	3928	0.00171297
H3K27ac-Kaya-Okur-1	346	3993	0.00174132
H3K27ac-Kaya-Okur-1	347	3965	0.00172911
H3K27ac-Kaya-Okur-1	348	4095	0.0017858
H3K27ac-Kaya-Okur-1	349	4055	0.00176836
H3K27ac-Kaya-Okur-1	35	81	3.53235616441941e-05
H3K27ac-Kaya-Okur-1	350	4255	0.00185558
H3K27ac-Kaya-Okur-1	351	4371	0.00190616
H3K27ac-Kaya-Okur-1	352	4512	0.00196765
H3K27ac-Kaya-Okur-1	353	4528	0.00197463
H3K27ac-Kaya-Okur-1	354	4460	0.00194498
H3K27ac-Kaya-Okur-1	355	4344	0.00189439
H3K27ac-Kaya-Okur-1	356	4213	0.00183726
H3K27ac-Kaya-Okur-1	357	4464	0.00194672
H3K27ac-Kaya-Okur-1	358	4597	0.00200472
H3K27ac-Kaya-Okur-1	359	4532	0.00197638
H3K27ac-Kaya-Okur-1	36	89	3.88123084732503e-05
H3K27ac-Kaya-Okur-1	360	4718	0.00205749
H3K27ac-Kaya-Okur-1	361	4641	0.00202391
H3K27ac-Kaya-Okur-1	362	4821	0.00210241
H3K27ac-Kaya-Okur-1	363	4792	0.00208976
H3K27ac-Kaya-Okur-1	364	4543	0.00198117
H3K27ac-Kaya-Okur-1	365	4823	0.00210328
H3K27ac-Kaya-Okur-1	366	4630	0.00201911
H3K27ac-Kaya-Okur-1	367	4709	0.00205356
H3K27ac-Kaya-Okur-1	368	4723	0.00205967
H3K27ac-Kaya-Okur-1	369	4836	0.00210895
H3K27ac-Kaya-Okur-1	37	77	3.35791882296659e-05
H3K27ac-Kaya-Okur-1	370	4762	0.00207668
H3K27ac-Kaya-Okur-1	371	4850	0.00211505
H3K27ac-Kaya-Okur-1	372	4786	0.00208714
H3K27ac-Kaya-Okur-1	373	4840	0.00211069
H3K27ac-Kaya-Okur-1	374	4672	0.00203743
H3K27ac-Kaya-Okur-1	375	4698	0.00204877
H3K27ac-Kaya-Okur-1	376	4503	0.00196373
H3K27ac-Kaya-Okur-1	377	4691	0.00204571
H3K27ac-Kaya-Okur-1	378	4803	0.00209456
H3K27ac-Kaya-Okur-1	379	4807	0.0020963
H3K27ac-Kaya-Okur-1	38	120	5.2331202435843e-05
H3K27ac-Kaya-Okur-1	380	5032	0.00219442
H3K27ac-Kaya-Okur-1	381	5124	0.00223454
H3K27ac-Kaya-Okur-1	382	4965	0.0021652
H3K27ac-Kaya-Okur-1	383	4949	0.00215823
H3K27ac-Kaya-Okur-1	384	4662	0.00203307
H3K27ac-Kaya-Okur-1	385	4697	0.00204833
H3K27ac-Kaya-Okur-1	386	4604	0.00200777
H3K27ac-Kaya-Okur-1	387	4594	0.00200341
H3K27ac-Kaya-Okur-1	388	4874	0.00212552
H3K27ac-Kaya-Okur-1	389	4763	0.00207711
H3K27ac-Kaya-Okur-1	39	296	0.000129084
H3K27ac-Kaya-Okur-1	390	4829	0.00210589
H3K27ac-Kaya-Okur-1	391	4843	0.002112
H3K27ac-Kaya-Okur-1	392	4698	0.00204877
H3K27ac-Kaya-Okur-1	393	4618	0.00201388
H3K27ac-Kaya-Okur-1	394	4546	0.00198248
H3K27ac-Kaya-Okur-1	395	4466	0.00194759
H3K27ac-Kaya-Okur-1	396	4395	0.00191663
H3K27ac-Kaya-Okur-1	397	4335	0.00189046
H3K27ac-Kaya-Okur-1	398	4355	0.00189919
H3K27ac-Kaya-Okur-1	399	4487	0.00195675
H3K27ac-Kaya-Okur-1	40	202	8.80908574336691e-05
H3K27ac-Kaya-Okur-1	400	4450	0.00194062
H3K27ac-Kaya-Okur-1	401	4360	0.00190137
H3K27ac-Kaya-Okur-1	402	4564	0.00199033
H3K27ac-Kaya-Okur-1	403	4478	0.00195283
H3K27ac-Kaya-Okur-1	404	4340	0.00189265
H3K27ac-Kaya-Okur-1	405	4404	0.00192056
H3K27ac-Kaya-Okur-1	406	4215	0.00183813
H3K27ac-Kaya-Okur-1	407	3936	0.00171646
H3K27ac-Kaya-Okur-1	408	3991	0.00174045
H3K27ac-Kaya-Okur-1	409	3931	0.00171428
H3K27ac-Kaya-Okur-1	41	267	0.000116437
H3K27ac-Kaya-Okur-1	410	3980	0.00173565
H3K27ac-Kaya-Okur-1	411	4029	0.00175702
H3K27ac-Kaya-Okur-1	412	3989	0.00173958
H3K27ac-Kaya-Okur-1	413	3893	0.00169771
H3K27ac-Kaya-Okur-1	414	3789	0.00165236
H3K27ac-Kaya-Okur-1	415	3717	0.00162096
H3K27ac-Kaya-Okur-1	416	3672	0.00160133
H3K27ac-Kaya-Okur-1	417	3652	0.00159261
H3K27ac-Kaya-Okur-1	418	3501	0.00152676
H3K27ac-Kaya-Okur-1	419	3609	0.00157386
H3K27ac-Kaya-Okur-1	42	349	0.000152197
H3K27ac-Kaya-Okur-1	420	3330	0.00145219
H3K27ac-Kaya-Okur-1	421	3517	0.00153374
H3K27ac-Kaya-Okur-1	422	3416	0.00148969
H3K27ac-Kaya-Okur-1	423	3416	0.00148969
H3K27ac-Kaya-Okur-1	424	3360	0.00146527
H3K27ac-Kaya-Okur-1	425	3283	0.00143169
H3K27ac-Kaya-Okur-1	426	3259	0.00142123
H3K27ac-Kaya-Okur-1	427	3105	0.00135407
H3K27ac-Kaya-Okur-1	428	3125	0.00136279
H3K27ac-Kaya-Okur-1	429	3102	0.00135276
H3K27ac-Kaya-Okur-1	43	431	0.000187956
H3K27ac-Kaya-Okur-1	430	2913	0.00127034
H3K27ac-Kaya-Okur-1	431	2965	0.00129302
H3K27ac-Kaya-Okur-1	432	2966	0.00129345
H3K27ac-Kaya-Okur-1	433	2878	0.00125508
H3K27ac-Kaya-Okur-1	434	2877	0.00125464
H3K27ac-Kaya-Okur-1	435	2819	0.00122935
H3K27ac-Kaya-Okur-1	436	2766	0.00120623
H3K27ac-Kaya-Okur-1	437	2554	0.00111378
H3K27ac-Kaya-Okur-1	438	2761	0.00120405
H3K27ac-Kaya-Okur-1	439	2635	0.00114911
H3K27ac-Kaya-Okur-1	44	479	0.000208889
H3K27ac-Kaya-Okur-1	440	2479	0.00108108
H3K27ac-Kaya-Okur-1	441	2560	0.0011164
H3K27ac-Kaya-Okur-1	442	2432	0.00106058
H3K27ac-Kaya-Okur-1	443	2400	0.00104662
H3K27ac-Kaya-Okur-1	444	2328	0.00101523
H3K27ac-Kaya-Okur-1	445	2317	0.00101043
H3K27ac-Kaya-Okur-1	446	2332	0.00101697
H3K27ac-Kaya-Okur-1	447	2260	0.000985571
H3K27ac-Kaya-Okur-1	448	2358	0.00102831
H3K27ac-Kaya-Okur-1	449	2172	0.000947195
H3K27ac-Kaya-Okur-1	45	659	0.000287386
H3K27ac-Kaya-Okur-1	450	2079	0.000906638
H3K27ac-Kaya-Okur-1	451	2132	0.000929751
H3K27ac-Kaya-Okur-1	452	2079	0.000906638
H3K27ac-Kaya-Okur-1	453	2027	0.000883961
H3K27ac-Kaya-Okur-1	454	2096	0.000914052
H3K27ac-Kaya-Okur-1	455	1992	0.000868698
H3K27ac-Kaya-Okur-1	456	1951	0.000850818
H3K27ac-Kaya-Okur-1	457	1959	0.000854307
H3K27ac-Kaya-Okur-1	458	1839	0.000801976
H3K27ac-Kaya-Okur-1	459	1865	0.000813314
H3K27ac-Kaya-Okur-1	46	417	0.000181851
H3K27ac-Kaya-Okur-1	460	1776	0.000774502
H3K27ac-Kaya-Okur-1	461	1718	0.000749208
H3K27ac-Kaya-Okur-1	462	1860	0.000811134
H3K27ac-Kaya-Okur-1	463	1623	0.00070778
H3K27ac-Kaya-Okur-1	464	1687	0.000735689
H3K27ac-Kaya-Okur-1	465	1744	0.000760547
H3K27ac-Kaya-Okur-1	466	1687	0.000735689
H3K27ac-Kaya-Okur-1	467	1622	0.000707343
H3K27ac-Kaya-Okur-1	468	1640	0.000715193
H3K27ac-Kaya-Okur-1	469	1577	0.000687719
H3K27ac-Kaya-Okur-1	47	296	0.000129084
H3K27ac-Kaya-Okur-1	470	1553	0.000677253
H3K27ac-Kaya-Okur-1	471	1554	0.000677689
H3K27ac-Kaya-Okur-1	472	1543	0.000672892
H3K27ac-Kaya-Okur-1	473	1508	0.000657629
H3K27ac-Kaya-Okur-1	474	1502	0.000655012
H3K27ac-Kaya-Okur-1	475	1478	0.000644546
H3K27ac-Kaya-Okur-1	476	1504	0.000655884
H3K27ac-Kaya-Okur-1	477	1402	0.000611403
H3K27ac-Kaya-Okur-1	478	1370	0.000597448
H3K27ac-Kaya-Okur-1	479	1402	0.000611403
H3K27ac-Kaya-Okur-1	48	236	0.000102918
H3K27ac-Kaya-Okur-1	480	1350	0.000588726
H3K27ac-Kaya-Okur-1	481	1391	0.000606606
H3K27ac-Kaya-Okur-1	482	1357	0.000591779
H3K27ac-Kaya-Okur-1	483	1283	0.000559508
H3K27ac-Kaya-Okur-1	484	1420	0.000619253
H3K27ac-Kaya-Okur-1	485	1281	0.000558636
H3K27ac-Kaya-Okur-1	486	1442	0.000628847
H3K27ac-Kaya-Okur-1	487	1333	0.000581312
H3K27ac-Kaya-Okur-1	488	1288	0.000561688
H3K27ac-Kaya-Okur-1	489	1341	0.000584801
H3K27ac-Kaya-Okur-1	49	404	0.000176182
H3K27ac-Kaya-Okur-1	490	1223	0.000533342
H3K27ac-Kaya-Okur-1	491	1292	0.000563433
H3K27ac-Kaya-Okur-1	492	1251	0.000545553
H3K27ac-Kaya-Okur-1	493	1227	0.000535087
H3K27ac-Kaya-Okur-1	494	1264	0.000551222
H3K27ac-Kaya-Okur-1	495	1249	0.000544681
H3K27ac-Kaya-Okur-1	496	1204	0.000525056
H3K27ac-Kaya-Okur-1	497	1265	0.000551658
H3K27ac-Kaya-Okur-1	498	1133	0.000494094
H3K27ac-Kaya-Okur-1	499	1308	0.00057041
H3K27ac-Kaya-Okur-1	50	651	0.000283897
H3K27ac-Kaya-Okur-1	500	1237	0.000539447
H3K27ac-Kaya-Okur-1	501	1277	0.000556891
H3K27ac-Kaya-Okur-1	502	1231	0.000536831
H3K27ac-Kaya-Okur-1	503	1262	0.00055035
H3K27ac-Kaya-Okur-1	504	1235	0.000538575
H3K27ac-Kaya-Okur-1	505	1295	0.000564741
H3K27ac-Kaya-Okur-1	506	1285	0.00056038
H3K27ac-Kaya-Okur-1	507	1212	0.000528545
H3K27ac-Kaya-Okur-1	508	1246	0.000543372
H3K27ac-Kaya-Okur-1	509	1218	0.000531162
H3K27ac-Kaya-Okur-1	51	1169	0.000509793
H3K27ac-Kaya-Okur-1	510	1237	0.000539447
H3K27ac-Kaya-Okur-1	511	1213	0.000528981
H3K27ac-Kaya-Okur-1	512	1331	0.00058044
H3K27ac-Kaya-Okur-1	513	1322	0.000576515
H3K27ac-Kaya-Okur-1	514	1212	0.000528545
H3K27ac-Kaya-Okur-1	515	1322	0.000576515
H3K27ac-Kaya-Okur-1	516	1312	0.000572154
H3K27ac-Kaya-Okur-1	517	1213	0.000528981
H3K27ac-Kaya-Okur-1	518	1186	0.000517207
H3K27ac-Kaya-Okur-1	519	1315	0.000573463
H3K27ac-Kaya-Okur-1	52	1376	0.000600064
H3K27ac-Kaya-Okur-1	520	1255	0.000547297
H3K27ac-Kaya-Okur-1	521	1286	0.000560816
H3K27ac-Kaya-Okur-1	522	1335	0.000582185
H3K27ac-Kaya-Okur-1	523	1293	0.000563869
H3K27ac-Kaya-Okur-1	524	1376	0.000600064
H3K27ac-Kaya-Okur-1	525	1409	0.000614456
H3K27ac-Kaya-Okur-1	526	1390	0.00060617
H3K27ac-Kaya-Okur-1	527	1394	0.000607914
H3K27ac-Kaya-Okur-1	528	1434	0.000625358
H3K27ac-Kaya-Okur-1	529	1401	0.000610967
H3K27ac-Kaya-Okur-1	53	1770	0.000771885
H3K27ac-Kaya-Okur-1	530	1356	0.000591343
H3K27ac-Kaya-Okur-1	531	1369	0.000597012
H3K27ac-Kaya-Okur-1	532	1445	0.000630155
H3K27ac-Kaya-Okur-1	533	1341	0.000584801
H3K27ac-Kaya-Okur-1	534	1319	0.000575207
H3K27ac-Kaya-Okur-1	535	1487	0.000648471
H3K27ac-Kaya-Okur-1	536	1395	0.00060835
H3K27ac-Kaya-Okur-1	537	1462	0.000637568
H3K27ac-Kaya-Okur-1	538	1422	0.000620125
H3K27ac-Kaya-Okur-1	539	1387	0.000604861
H3K27ac-Kaya-Okur-1	54	1842	0.000803284
H3K27ac-Kaya-Okur-1	540	1473	0.000642366
H3K27ac-Kaya-Okur-1	541	1440	0.000627974
H3K27ac-Kaya-Okur-1	542	1429	0.000623177
H3K27ac-Kaya-Okur-1	543	1494	0.000651523
H3K27ac-Kaya-Okur-1	544	1491	0.000650215
H3K27ac-Kaya-Okur-1	545	1548	0.000675073
H3K27ac-Kaya-Okur-1	546	1445	0.000630155
H3K27ac-Kaya-Okur-1	547	1535	0.000669403
H3K27ac-Kaya-Okur-1	548	1517	0.000661554
H3K27ac-Kaya-Okur-1	549	1479	0.000644982
H3K27ac-Kaya-Okur-1	55	1529	0.000666787
H3K27ac-Kaya-Okur-1	550	1590	0.000693388
H3K27ac-Kaya-Okur-1	551	1646	0.00071781
H3K27ac-Kaya-Okur-1	552	1487	0.000648471
H3K27ac-Kaya-Okur-1	553	1508	0.000657629
H3K27ac-Kaya-Okur-1	554	1582	0.0006899
H3K27ac-Kaya-Okur-1	555	1552	0.000676817
H3K27ac-Kaya-Okur-1	556	1533	0.000668531
H3K27ac-Kaya-Okur-1	557	1543	0.000672892
H3K27ac-Kaya-Okur-1	558	1529	0.000666787
H3K27ac-Kaya-Okur-1	559	1578	0.000688155
H3K27ac-Kaya-Okur-1	56	1257	0.000548169
H3K27ac-Kaya-Okur-1	560	1590	0.000693388
H3K27ac-Kaya-Okur-1	561	1594	0.000695133
H3K27ac-Kaya-Okur-1	562	1516	0.000661118
H3K27ac-Kaya-Okur-1	563	1601	0.000698185
H3K27ac-Kaya-Okur-1	564	1553	0.000677253
H3K27ac-Kaya-Okur-1	565	1504	0.000655884
H3K27ac-Kaya-Okur-1	566	1593	0.000694697
H3K27ac-Kaya-Okur-1	567	1492	0.000650651
H3K27ac-Kaya-Okur-1	568	1566	0.000682922
H3K27ac-Kaya-Okur-1	569	1502	0.000655012
H3K27ac-Kaya-Okur-1	57	842	0.000367191
H3K27ac-Kaya-Okur-1	570	1526	0.000665478
H3K27ac-Kaya-Okur-1	571	1628	0.00070996
H3K27ac-Kaya-Okur-1	572	1533	0.000668531
H3K27ac-Kaya-Okur-1	573	1636	0.000713449
H3K27ac-Kaya-Okur-1	574	1592	0.000694261
H3K27ac-Kaya-Okur-1	575	1614	0.000703855
H3K27ac-Kaya-Okur-1	576	1558	0.000679433
H3K27ac-Kaya-Okur-1	577	1537	0.000670275
H3K27ac-Kaya-Okur-1	578	1526	0.000665478
H3K27ac-Kaya-Okur-1	579	1559	0.00067987
H3K27ac-Kaya-Okur-1	58	510	0.000222408
H3K27ac-Kaya-Okur-1	580	1523	0.00066417
H3K27ac-Kaya-Okur-1	581	1493	0.000651087
H3K27ac-Kaya-Okur-1	582	1513	0.000659809
H3K27ac-Kaya-Okur-1	583	1540	0.000671584
H3K27ac-Kaya-Okur-1	584	1501	0.000654576
H3K27ac-Kaya-Okur-1	585	1574	0.000686411
H3K27ac-Kaya-Okur-1	586	1480	0.000645418
H3K27ac-Kaya-Okur-1	587	1479	0.000644982
H3K27ac-Kaya-Okur-1	588	1450	0.000632335
H3K27ac-Kaya-Okur-1	589	1489	0.000649343
H3K27ac-Kaya-Okur-1	59	504	0.000219791
H3K27ac-Kaya-Okur-1	590	1437	0.000626666
H3K27ac-Kaya-Okur-1	591	1456	0.000634952
H3K27ac-Kaya-Okur-1	592	1483	0.000646726
H3K27ac-Kaya-Okur-1	593	1437	0.000626666
H3K27ac-Kaya-Okur-1	594	1443	0.000629283
H3K27ac-Kaya-Okur-1	595	1458	0.000635824
H3K27ac-Kaya-Okur-1	596	1452	0.000633208
H3K27ac-Kaya-Okur-1	597	1492	0.000650651
H3K27ac-Kaya-Okur-1	598	1445	0.000630155
H3K27ac-Kaya-Okur-1	599	1354	0.00059047
H3K27ac-Kaya-Okur-1	60	782	0.000341025
H3K27ac-Kaya-Okur-1	600	1394	0.000607914
H3K27ac-Kaya-Okur-1	601	1401	0.000610967
H3K27ac-Kaya-Okur-1	602	1296	0.000565177
H3K27ac-Kaya-Okur-1	603	1468	0.000640185
H3K27ac-Kaya-Okur-1	604	1309	0.000570846
H3K27ac-Kaya-Okur-1	605	1261	0.000549914
H3K27ac-Kaya-Okur-1	606	1416	0.000617508
H3K27ac-Kaya-Okur-1	607	1325	0.000577824
H3K27ac-Kaya-Okur-1	608	1369	0.000597012
H3K27ac-Kaya-Okur-1	609	1349	0.00058829
H3K27ac-Kaya-Okur-1	61	1320	0.000575643
H3K27ac-Kaya-Okur-1	610	1273	0.000555147
H3K27ac-Kaya-Okur-1	611	1260	0.000549478
H3K27ac-Kaya-Okur-1	612	1246	0.000543372
H3K27ac-Kaya-Okur-1	613	1192	0.000519823
H3K27ac-Kaya-Okur-1	614	1169	0.000509793
H3K27ac-Kaya-Okur-1	615	1233	0.000537703
H3K27ac-Kaya-Okur-1	616	1233	0.000537703
H3K27ac-Kaya-Okur-1	617	1218	0.000531162
H3K27ac-Kaya-Okur-1	618	1209	0.000527237
H3K27ac-Kaya-Okur-1	619	1171	0.000510665
H3K27ac-Kaya-Okur-1	62	2124	0.000926262
H3K27ac-Kaya-Okur-1	620	1129	0.000492349
H3K27ac-Kaya-Okur-1	621	1152	0.00050238
H3K27ac-Kaya-Okur-1	622	1120	0.000488425
H3K27ac-Kaya-Okur-1	623	1066	0.000464876
H3K27ac-Kaya-Okur-1	624	1186	0.000517207
H3K27ac-Kaya-Okur-1	625	1081	0.000471417
H3K27ac-Kaya-Okur-1	626	1062	0.000463131
H3K27ac-Kaya-Okur-1	627	1119	0.000487988
H3K27ac-Kaya-Okur-1	628	1066	0.000464876
H3K27ac-Kaya-Okur-1	629	1038	0.000452665
H3K27ac-Kaya-Okur-1	63	2771	0.00120841
H3K27ac-Kaya-Okur-1	630	1006	0.00043871
H3K27ac-Kaya-Okur-1	631	1020	0.000444815
H3K27ac-Kaya-Okur-1	632	985	0.000429552
H3K27ac-Kaya-Okur-1	633	1058	0.000461387
H3K27ac-Kaya-Okur-1	634	980	0.000427371
H3K27ac-Kaya-Okur-1	635	1005	0.000438274
H3K27ac-Kaya-Okur-1	636	948	0.000413416
H3K27ac-Kaya-Okur-1	637	881	0.000384198
H3K27ac-Kaya-Okur-1	638	960	0.00041865
H3K27ac-Kaya-Okur-1	639	900	0.000392484
H3K27ac-Kaya-Okur-1	64	3061	0.00133488
H3K27ac-Kaya-Okur-1	640	934	0.000407311
H3K27ac-Kaya-Okur-1	641	920	0.000401206
H3K27ac-Kaya-Okur-1	642	925	0.000403386
H3K27ac-Kaya-Okur-1	643	912	0.000397717
H3K27ac-Kaya-Okur-1	644	907	0.000395537
H3K27ac-Kaya-Okur-1	645	895	0.000390304
H3K27ac-Kaya-Okur-1	646	791	0.00034495
H3K27ac-Kaya-Okur-1	647	855	0.00037286
H3K27ac-Kaya-Okur-1	648	785	0.000342333
H3K27ac-Kaya-Okur-1	649	849	0.000370243
H3K27ac-Kaya-Okur-1	65	2587	0.00112817
H3K27ac-Kaya-Okur-1	650	762	0.000332303
H3K27ac-Kaya-Okur-1	651	821	0.000358033
H3K27ac-Kaya-Okur-1	652	756	0.000329687
H3K27ac-Kaya-Okur-1	653	735	0.000320529
H3K27ac-Kaya-Okur-1	654	831	0.000362394
H3K27ac-Kaya-Okur-1	655	776	0.000338408
H3K27ac-Kaya-Okur-1	656	760	0.000331431
H3K27ac-Kaya-Okur-1	657	759	0.000330995
H3K27ac-Kaya-Okur-1	658	725	0.000316168
H3K27ac-Kaya-Okur-1	659	741	0.000323145
H3K27ac-Kaya-Okur-1	66	1938	0.000845149
H3K27ac-Kaya-Okur-1	660	690	0.000300904
H3K27ac-Kaya-Okur-1	661	750	0.00032707
H3K27ac-Kaya-Okur-1	662	745	0.00032489
H3K27ac-Kaya-Okur-1	663	745	0.00032489
H3K27ac-Kaya-Okur-1	664	754	0.000328814
H3K27ac-Kaya-Okur-1	665	712	0.000310498
H3K27ac-Kaya-Okur-1	666	686	0.00029916
H3K27ac-Kaya-Okur-1	667	708	0.000308754
H3K27ac-Kaya-Okur-1	668	652	0.000284333
H3K27ac-Kaya-Okur-1	669	695	0.000303085
H3K27ac-Kaya-Okur-1	67	1224	0.000533778
H3K27ac-Kaya-Okur-1	670	629	0.000274303
H3K27ac-Kaya-Okur-1	671	726	0.000316604
H3K27ac-Kaya-Okur-1	672	669	0.000291746
H3K27ac-Kaya-Okur-1	673	647	0.000282152
H3K27ac-Kaya-Okur-1	674	670	0.000292183
H3K27ac-Kaya-Okur-1	675	628	0.000273867
H3K27ac-Kaya-Okur-1	676	671	0.000292619
H3K27ac-Kaya-Okur-1	677	641	0.000279536
H3K27ac-Kaya-Okur-1	678	632	0.000275611
H3K27ac-Kaya-Okur-1	679	674	0.000293927
H3K27ac-Kaya-Okur-1	68	686	0.00029916
H3K27ac-Kaya-Okur-1	680	595	0.000259476
H3K27ac-Kaya-Okur-1	681	626	0.000272994
H3K27ac-Kaya-Okur-1	682	668	0.00029131
H3K27ac-Kaya-Okur-1	683	573	0.000249881
H3K27ac-Kaya-Okur-1	684	597	0.000260348
H3K27ac-Kaya-Okur-1	685	594	0.000259039
H3K27ac-Kaya-Okur-1	686	618	0.000269506
H3K27ac-Kaya-Okur-1	687	659	0.000287386
H3K27ac-Kaya-Okur-1	688	622	0.00027125
H3K27ac-Kaya-Okur-1	689	576	0.00025119
H3K27ac-Kaya-Okur-1	69	691	0.000301341
H3K27ac-Kaya-Okur-1	690	600	0.000261656
H3K27ac-Kaya-Okur-1	691	631	0.000275175
H3K27ac-Kaya-Okur-1	692	630	0.000274739
H3K27ac-Kaya-Okur-1	693	603	0.000262964
H3K27ac-Kaya-Okur-1	694	651	0.000283897
H3K27ac-Kaya-Okur-1	695	621	0.000270814
H3K27ac-Kaya-Okur-1	696	592	0.000258167
H3K27ac-Kaya-Okur-1	697	623	0.000271686
H3K27ac-Kaya-Okur-1	698	615	0.000268197
H3K27ac-Kaya-Okur-1	699	647	0.000282152
H3K27ac-Kaya-Okur-1	70	719	0.000313551
H3K27ac-Kaya-Okur-1	700	651	0.000283897
H3K27ac-Kaya-Okur-1	71	1326	0.00057826
H3K27ac-Kaya-Okur-1	72	2025	0.000883089
H3K27ac-Kaya-Okur-1	73	2735	0.00119272
H3K27ac-Kaya-Okur-1	74	3230	0.00140858
H3K27ac-Kaya-Okur-1	75	3013	0.00131395
H3K27ac-Kaya-Okur-1	76	2464	0.00107453
H3K27ac-Kaya-Okur-1	77	1601	0.000698185
H3K27ac-Kaya-Okur-1	78	1062	0.000463131
H3K27ac-Kaya-Okur-1	79	735	0.000320529
H3K27ac-Kaya-Okur-1	80	773	0.0003371
H3K27ac-Kaya-Okur-1	81	1099	0.000479267
H3K27ac-Kaya-Okur-1	82	1583	0.000690336
H3K27ac-Kaya-Okur-1	83	2341	0.00102089
H3K27ac-Kaya-Okur-1	84	2992	0.00130479
H3K27ac-Kaya-Okur-1	85	3089	0.00134709
H3K27ac-Kaya-Okur-1	86	2795	0.00121888
H3K27ac-Kaya-Okur-1	87	2031	0.000885706
H3K27ac-Kaya-Okur-1	88	1383	0.000603117
H3K27ac-Kaya-Okur-1	89	998	0.000435221
H3K27ac-Kaya-Okur-1	90	738	0.000321837
H3K27ac-Kaya-Okur-1	91	962	0.000419522
H3K27ac-Kaya-Okur-1	92	1360	0.000593087
H3K27ac-Kaya-Okur-1	93	2018	0.000880036
H3K27ac-Kaya-Okur-1	94	2735	0.00119272
H3K27ac-Kaya-Okur-1	95	2847	0.00124156
H3K27ac-Kaya-Okur-1	96	2721	0.00118661
H3K27ac-Kaya-Okur-1	97	2301	0.00100345
H3K27ac-Kaya-Okur-1	98	1647	0.000718246
H3K27ac-Kaya-Okur-1	99	1143	0.000498455
H3K27ac-Kaya-Okur-2	100	1457	0.000471738
H3K27ac-Kaya-Okur-2	101	1395	0.000451664
H3K27ac-Kaya-Okur-2	102	1873	0.000606428
H3K27ac-Kaya-Okur-2	103	2663	0.000862209
H3K27ac-Kaya-Okur-2	104	3623	0.00117303
H3K27ac-Kaya-Okur-2	105	4346	0.00140712
H3K27ac-Kaya-Okur-2	106	4343	0.00140615
H3K27ac-Kaya-Okur-2	107	3881	0.00125657
H3K27ac-Kaya-Okur-2	108	3066	0.00099269
H3K27ac-Kaya-Okur-2	109	2092	0.000677335
H3K27ac-Kaya-Okur-2	110	1702	0.000551063
H3K27ac-Kaya-Okur-2	111	1416	0.000458464
H3K27ac-Kaya-Okur-2	112	1614	0.000522571
H3K27ac-Kaya-Okur-2	113	2135	0.000691257
H3K27ac-Kaya-Okur-2	114	2800	0.000906566
H3K27ac-Kaya-Okur-2	115	3769	0.0012203
H3K27ac-Kaya-Okur-2	116	4136	0.00133913
H3K27ac-Kaya-Okur-2	117	4032	0.00130546
H3K27ac-Kaya-Okur-2	118	3419	0.00110698
H3K27ac-Kaya-Okur-2	119	2573	0.00083307
H3K27ac-Kaya-Okur-2	120	1965	0.000636215
H3K27ac-Kaya-Okur-2	121	1555	0.000503468
H3K27ac-Kaya-Okur-2	122	1611	0.000521599
H3K27ac-Kaya-Okur-2	123	1998	0.0006469
H3K27ac-Kaya-Okur-2	124	2683	0.000868685
H3K27ac-Kaya-Okur-2	125	3291	0.00106554
H3K27ac-Kaya-Okur-2	126	3875	0.00125462
H3K27ac-Kaya-Okur-2	127	3849	0.0012462
H3K27ac-Kaya-Okur-2	128	3657	0.00118404
H3K27ac-Kaya-Okur-2	129	2916	0.000944124
H3K27ac-Kaya-Okur-2	130	2571	0.000832422
H3K27ac-Kaya-Okur-2	131	2378	0.000769934
H3K27ac-Kaya-Okur-2	132	1933	0.000625855
H3K27ac-Kaya-Okur-2	133	2060	0.000666974
H3K27ac-Kaya-Okur-2	134	2499	0.00080911
H3K27ac-Kaya-Okur-2	135	3190	0.00103284
H3K27ac-Kaya-Okur-2	136	3690	0.00119472
H3K27ac-Kaya-Okur-2	137	4098	0.00132682
H3K27ac-Kaya-Okur-2	138	4420	0.00143108
H3K27ac-Kaya-Okur-2	139	3536	0.00114486
H3K27ac-Kaya-Okur-2	140	3257	0.00105453
H3K27ac-Kaya-Okur-2	141	3138	0.001016
H3K27ac-Kaya-Okur-2	142	3015	0.000976178
H3K27ac-Kaya-Okur-2	143	3076	0.000995928
H3K27ac-Kaya-Okur-2	144	3355	0.00108626
H3K27ac-Kaya-Okur-2	145	3772	0.00122127
H3K27ac-Kaya-Okur-2	146	4222	0.00136697
H3K27ac-Kaya-Okur-2	147	4911	0.00159005
H3K27ac-Kaya-Okur-2	148	5158	0.00167002
H3K27ac-Kaya-Okur-2	149	4485	0.00145213
H3K27ac-Kaya-Okur-2	150	4244	0.0013741
H3K27ac-Kaya-Okur-2	151	4024	0.00130287
H3K27ac-Kaya-Okur-2	152	4566	0.00147835
H3K27ac-Kaya-Okur-2	153	5297	0.00171503
H3K27ac-Kaya-Okur-2	154	6494	0.00210259
H3K27ac-Kaya-Okur-2	155	7477	0.00242086
H3K27ac-Kaya-Okur-2	156	8557	0.00277053
H3K27ac-Kaya-Okur-2	157	8860	0.00286863
H3K27ac-Kaya-Okur-2	158	8635	0.00279579
H3K27ac-Kaya-Okur-2	159	7049	0.00228228
H3K27ac-Kaya-Okur-2	160	5630	0.00182285
H3K27ac-Kaya-Okur-2	161	5108	0.00165384
H3K27ac-Kaya-Okur-2	162	5871	0.00190088
H3K27ac-Kaya-Okur-2	163	7645	0.00247525
H3K27ac-Kaya-Okur-2	164	10399	0.00336692
H3K27ac-Kaya-Okur-2	165	13833	0.00447876
H3K27ac-Kaya-Okur-2	166	16944	0.00548602
H3K27ac-Kaya-Okur-2	167	18012	0.00583181
H3K27ac-Kaya-Okur-2	168	16471	0.00533288
H3K27ac-Kaya-Okur-2	169	12603	0.00408052
H3K27ac-Kaya-Okur-2	170	9310	0.00301433
H3K27ac-Kaya-Okur-2	171	7631	0.00247072
H3K27ac-Kaya-Okur-2	172	7178	0.00232405
H3K27ac-Kaya-Okur-2	173	9022	0.00292109
H3K27ac-Kaya-Okur-2	174	12343	0.00399634
H3K27ac-Kaya-Okur-2	175	17275	0.00559319
H3K27ac-Kaya-Okur-2	176	21089	0.00682806
H3K27ac-Kaya-Okur-2	177	22465	0.00727358
H3K27ac-Kaya-Okur-2	178	20842	0.00674809
H3K27ac-Kaya-Okur-2	179	16854	0.00545688
H3K27ac-Kaya-Okur-2	180	13367	0.00432788
H3K27ac-Kaya-Okur-2	181	10413	0.00337146
H3K27ac-Kaya-Okur-2	182	9519	0.003082
H3K27ac-Kaya-Okur-2	183	10211	0.00330605
H3K27ac-Kaya-Okur-2	184	12422	0.00402192
H3K27ac-Kaya-Okur-2	185	15741	0.00509652
H3K27ac-Kaya-Okur-2	186	19059	0.0061708
H3K27ac-Kaya-Okur-2	187	21481	0.00695498
H3K27ac-Kaya-Okur-2	188	21213	0.00686821
H3K27ac-Kaya-Okur-2	189	18959	0.00613843
H3K27ac-Kaya-Okur-2	190	15367	0.00497543
H3K27ac-Kaya-Okur-2	191	12760	0.00413135
H3K27ac-Kaya-Okur-2	192	11275	0.00365055
H3K27ac-Kaya-Okur-2	193	11608	0.00375837
H3K27ac-Kaya-Okur-2	194	13334	0.0043172
H3K27ac-Kaya-Okur-2	195	15918	0.00515383
H3K27ac-Kaya-Okur-2	196	18584	0.00601701
H3K27ac-Kaya-Okur-2	197	20796	0.0067332
H3K27ac-Kaya-Okur-2	198	20999	0.00679892
H3K27ac-Kaya-Okur-2	199	19475	0.00630549
H3K27ac-Kaya-Okur-2	200	16588	0.00537076
H3K27ac-Kaya-Okur-2	201	14435	0.00467367
H3K27ac-Kaya-Okur-2	202	12919	0.00418283
H3K27ac-Kaya-Okur-2	203	13296	0.0043049
H3K27ac-Kaya-Okur-2	204	14046	0.00454773
H3K27ac-Kaya-Okur-2	205	16121	0.00521956
H3K27ac-Kaya-Okur-2	206	17780	0.0057567
H3K27ac-Kaya-Okur-2	207	19172	0.00620739
H3K27ac-Kaya-Okur-2	208	19581	0.00633981
H3K27ac-Kaya-Okur-2	209	18588	0.00601831
H3K27ac-Kaya-Okur-2	210	16735	0.00541835
H3K27ac-Kaya-Okur-2	211	15175	0.00491327
H3K27ac-Kaya-Okur-2	212	14133	0.00457589
H3K27ac-Kaya-Okur-2	213	14020	0.00453931
H3K27ac-Kaya-Okur-2	214	14636	0.00473875
H3K27ac-Kaya-Okur-2	215	15321	0.00496054
H3K27ac-Kaya-Okur-2	216	16846	0.00545429
H3K27ac-Kaya-Okur-2	217	17314	0.00560582
H3K27ac-Kaya-Okur-2	218	17884	0.00579037
H3K27ac-Kaya-Okur-2	219	17147	0.00555175
H3K27ac-Kaya-Okur-2	220	15837	0.0051276
H3K27ac-Kaya-Okur-2	221	14352	0.0046468
H3K27ac-Kaya-Okur-2	222	13570	0.00439361
H3K27ac-Kaya-Okur-2	223	13187	0.0042696
H3K27ac-Kaya-Okur-2	224	13423	0.00434601
H3K27ac-Kaya-Okur-2	225	14481	0.00468857
H3K27ac-Kaya-Okur-2	226	15307	0.004956
H3K27ac-Kaya-Okur-2	227	15840	0.00512858
H3K27ac-Kaya-Okur-2	228	16067	0.00520207
H3K27ac-Kaya-Okur-2	229	14932	0.00483459
H3K27ac-Kaya-Okur-2	230	13843	0.004482
H3K27ac-Kaya-Okur-2	231	12458	0.00403357
H3K27ac-Kaya-Okur-2	232	12053	0.00390244
H3K27ac-Kaya-Okur-2	233	11895	0.00385129
H3K27ac-Kaya-Okur-2	234	12259	0.00396914
H3K27ac-Kaya-Okur-2	235	13075	0.00423334
H3K27ac-Kaya-Okur-2	236	13232	0.00428417
H3K27ac-Kaya-Okur-2	237	13431	0.0043486
H3K27ac-Kaya-Okur-2	238	13446	0.00435346
H3K27ac-Kaya-Okur-2	239	12735	0.00412326
H3K27ac-Kaya-Okur-2	240	11880	0.00384643
H3K27ac-Kaya-Okur-2	241	10731	0.00347442
H3K27ac-Kaya-Okur-2	242	10286	0.00333034
H3K27ac-Kaya-Okur-2	243	9931	0.0032154
H3K27ac-Kaya-Okur-2	244	10024	0.00324551
H3K27ac-Kaya-Okur-2	245	10488	0.00339574
H3K27ac-Kaya-Okur-2	246	10920	0.00353561
H3K27ac-Kaya-Okur-2	247	11069	0.00358385
H3K27ac-Kaya-Okur-2	248	11018	0.00356734
H3K27ac-Kaya-Okur-2	249	10596	0.00343071
H3K27ac-Kaya-Okur-2	25	87	2.81683118147937e-05
H3K27ac-Kaya-Okur-2	250	9948	0.0032209
H3K27ac-Kaya-Okur-2	251	8961	0.00290134
H3K27ac-Kaya-Okur-2	252	8513	0.00275629
H3K27ac-Kaya-Okur-2	253	8262	0.00267502
H3K27ac-Kaya-Okur-2	254	8112	0.00262645
H3K27ac-Kaya-Okur-2	255	8123	0.00263001
H3K27ac-Kaya-Okur-2	256	8486	0.00274754
H3K27ac-Kaya-Okur-2	257	8910	0.00288482
H3K27ac-Kaya-Okur-2	258	8876	0.00287382
H3K27ac-Kaya-Okur-2	259	8730	0.00282654
H3K27ac-Kaya-Okur-2	26	137	4.43569967658245e-05
H3K27ac-Kaya-Okur-2	260	8344	0.00270157
H3K27ac-Kaya-Okur-2	261	7375	0.00238783
H3K27ac-Kaya-Okur-2	262	6896	0.00223274
H3K27ac-Kaya-Okur-2	263	6444	0.0020864
H3K27ac-Kaya-Okur-2	264	6505	0.00210615
H3K27ac-Kaya-Okur-2	265	6599	0.00213658
H3K27ac-Kaya-Okur-2	266	6583	0.0021314
H3K27ac-Kaya-Okur-2	267	6874	0.00222562
H3K27ac-Kaya-Okur-2	268	7037	0.0022784
H3K27ac-Kaya-Okur-2	269	6800	0.00220166
H3K27ac-Kaya-Okur-2	27	506	0.000163829
H3K27ac-Kaya-Okur-2	270	6555	0.00212234
H3K27ac-Kaya-Okur-2	271	6209	0.00201031
H3K27ac-Kaya-Okur-2	272	5766	0.00186688
H3K27ac-Kaya-Okur-2	273	5320	0.00172248
H3K27ac-Kaya-Okur-2	274	5102	0.00165189
H3K27ac-Kaya-Okur-2	275	5045	0.00163344
H3K27ac-Kaya-Okur-2	276	5318	0.00172183
H3K27ac-Kaya-Okur-2	277	5346	0.00173089
H3K27ac-Kaya-Okur-2	278	5566	0.00180212
H3K27ac-Kaya-Okur-2	279	5627	0.00182187
H3K27ac-Kaya-Okur-2	28	133	4.30619019697421e-05
H3K27ac-Kaya-Okur-2	280	5351	0.00173251
H3K27ac-Kaya-Okur-2	281	5215	0.00168848
H3K27ac-Kaya-Okur-2	282	4895	0.00158487
H3K27ac-Kaya-Okur-2	283	4586	0.00148483
H3K27ac-Kaya-Okur-2	284	4399	0.00142428
H3K27ac-Kaya-Okur-2	285	4239	0.00137248
H3K27ac-Kaya-Okur-2	286	4267	0.00138154
H3K27ac-Kaya-Okur-2	287	4498	0.00145633
H3K27ac-Kaya-Okur-2	288	4637	0.00150134
H3K27ac-Kaya-Okur-2	289	4785	0.00154926
H3K27ac-Kaya-Okur-2	29	119	3.85290701834534e-05
H3K27ac-Kaya-Okur-2	290	4889	0.00158293
H3K27ac-Kaya-Okur-2	291	4669	0.0015117
H3K27ac-Kaya-Okur-2	292	4495	0.00145536
H3K27ac-Kaya-Okur-2	293	4051	0.00131161
H3K27ac-Kaya-Okur-2	294	3899	0.00126239
H3K27ac-Kaya-Okur-2	295	3746	0.00121286
H3K27ac-Kaya-Okur-2	296	3807	0.00123261
H3K27ac-Kaya-Okur-2	297	4033	0.00130578
H3K27ac-Kaya-Okur-2	298	4160	0.0013469
H3K27ac-Kaya-Okur-2	299	4550	0.00147317
H3K27ac-Kaya-Okur-2	30	79	2.55781222226287e-05
H3K27ac-Kaya-Okur-2	300	4526	0.0014654
H3K27ac-Kaya-Okur-2	301	4791	0.0015512
H3K27ac-Kaya-Okur-2	302	4448	0.00144015
H3K27ac-Kaya-Okur-2	303	4175	0.00135176
H3K27ac-Kaya-Okur-2	304	3867	0.00125203
H3K27ac-Kaya-Okur-2	305	3659	0.00118469
H3K27ac-Kaya-Okur-2	306	3438	0.00111313
H3K27ac-Kaya-Okur-2	307	3677	0.00119052
H3K27ac-Kaya-Okur-2	308	3980	0.00128862
H3K27ac-Kaya-Okur-2	309	4306	0.00139417
H3K27ac-Kaya-Okur-2	31	119	3.85290701834534e-05
H3K27ac-Kaya-Okur-2	310	4455	0.00144241
H3K27ac-Kaya-Okur-2	311	4682	0.00151591
H3K27ac-Kaya-Okur-2	312	4515	0.00146184
H3K27ac-Kaya-Okur-2	313	4511	0.00146054
H3K27ac-Kaya-Okur-2	314	4079	0.00132067
H3K27ac-Kaya-Okur-2	315	3951	0.00127923
H3K27ac-Kaya-Okur-2	316	3895	0.0012611
H3K27ac-Kaya-Okur-2	317	3755	0.00121577
H3K27ac-Kaya-Okur-2	318	4038	0.0013074
H3K27ac-Kaya-Okur-2	319	4222	0.00136697
H3K27ac-Kaya-Okur-2	32	156	5.05086970472162e-05
H3K27ac-Kaya-Okur-2	320	4582	0.00148353
H3K27ac-Kaya-Okur-2	321	4924	0.00159426
H3K27ac-Kaya-Okur-2	322	5031	0.00162891
H3K27ac-Kaya-Okur-2	323	4878	0.00157937
H3K27ac-Kaya-Okur-2	324	4642	0.00150296
H3K27ac-Kaya-Okur-2	325	4365	0.00141327
H3K27ac-Kaya-Okur-2	326	4304	0.00139352
H3K27ac-Kaya-Okur-2	327	4227	0.00136859
H3K27ac-Kaya-Okur-2	328	4263	0.00138025
H3K27ac-Kaya-Okur-2	329	4498	0.00145633
H3K27ac-Kaya-Okur-2	33	498	0.000161239
H3K27ac-Kaya-Okur-2	330	4921	0.00159329
H3K27ac-Kaya-Okur-2	331	5045	0.00163344
H3K27ac-Kaya-Okur-2	332	5324	0.00172377
H3K27ac-Kaya-Okur-2	333	5424	0.00175615
H3K27ac-Kaya-Okur-2	334	5347	0.00173122
H3K27ac-Kaya-Okur-2	335	5132	0.00166161
H3K27ac-Kaya-Okur-2	336	4996	0.00161757
H3K27ac-Kaya-Okur-2	337	4972	0.0016098
H3K27ac-Kaya-Okur-2	338	4849	0.00156998
H3K27ac-Kaya-Okur-2	339	5010	0.00162211
H3K27ac-Kaya-Okur-2	34	160	5.18037918432987e-05
H3K27ac-Kaya-Okur-2	340	5166	0.00167261
H3K27ac-Kaya-Okur-2	341	5459	0.00176748
H3K27ac-Kaya-Okur-2	342	5696	0.00184421
H3K27ac-Kaya-Okur-2	343	5656	0.00183126
H3K27ac-Kaya-Okur-2	344	5606	0.00181508
H3K27ac-Kaya-Okur-2	345	5391	0.00174546
H3K27ac-Kaya-Okur-2	346	5317	0.0017215
H3K27ac-Kaya-Okur-2	347	5466	0.00176975
H3K27ac-Kaya-Okur-2	348	5374	0.00173996
H3K27ac-Kaya-Okur-2	349	5426	0.0017568
H3K27ac-Kaya-Okur-2	35	121	3.91766175814947e-05
H3K27ac-Kaya-Okur-2	350	5613	0.00181734
H3K27ac-Kaya-Okur-2	351	5782	0.00187206
H3K27ac-Kaya-Okur-2	352	5802	0.00187854
H3K27ac-Kaya-Okur-2	353	5929	0.00191965
H3K27ac-Kaya-Okur-2	354	5846	0.00189278
H3K27ac-Kaya-Okur-2	355	5925	0.00191836
H3K27ac-Kaya-Okur-2	356	5801	0.00187821
H3K27ac-Kaya-Okur-2	357	5819	0.00188404
H3K27ac-Kaya-Okur-2	358	5987	0.00193843
H3K27ac-Kaya-Okur-2	359	6024	0.00195041
H3K27ac-Kaya-Okur-2	36	113	3.65864279893297e-05
H3K27ac-Kaya-Okur-2	360	6013	0.00194685
H3K27ac-Kaya-Okur-2	361	6155	0.00199283
H3K27ac-Kaya-Okur-2	362	6086	0.00197049
H3K27ac-Kaya-Okur-2	363	6195	0.00200578
H3K27ac-Kaya-Okur-2	364	6099	0.0019747
H3K27ac-Kaya-Okur-2	365	5952	0.0019271
H3K27ac-Kaya-Okur-2	366	6042	0.00195624
H3K27ac-Kaya-Okur-2	367	6260	0.00202682
H3K27ac-Kaya-Okur-2	368	6081	0.00196887
H3K27ac-Kaya-Okur-2	369	6323	0.00204722
H3K27ac-Kaya-Okur-2	37	144	4.66234126589688e-05
H3K27ac-Kaya-Okur-2	370	6320	0.00204625
H3K27ac-Kaya-Okur-2	371	6619	0.00214306
H3K27ac-Kaya-Okur-2	372	6431	0.00208219
H3K27ac-Kaya-Okur-2	373	6201	0.00200772
H3K27ac-Kaya-Okur-2	374	6127	0.00198376
H3K27ac-Kaya-Okur-2	375	5907	0.00191253
H3K27ac-Kaya-Okur-2	376	5992	0.00194005
H3K27ac-Kaya-Okur-2	377	5996	0.00194135
H3K27ac-Kaya-Okur-2	378	6073	0.00196628
H3K27ac-Kaya-Okur-2	379	6080	0.00196854
H3K27ac-Kaya-Okur-2	38	162	5.24513392413399e-05
H3K27ac-Kaya-Okur-2	380	6321	0.00204657
H3K27ac-Kaya-Okur-2	381	6357	0.00205823
H3K27ac-Kaya-Okur-2	382	6513	0.00210874
H3K27ac-Kaya-Okur-2	383	6305	0.00204139
H3K27ac-Kaya-Okur-2	384	6021	0.00194944
H3K27ac-Kaya-Okur-2	385	5910	0.0019135
H3K27ac-Kaya-Okur-2	386	5812	0.00188177
H3K27ac-Kaya-Okur-2	387	5875	0.00190217
H3K27ac-Kaya-Okur-2	388	5870	0.00190055
H3K27ac-Kaya-Okur-2	389	6042	0.00195624
H3K27ac-Kaya-Okur-2	39	389	0.000125948
H3K27ac-Kaya-Okur-2	390	6041	0.00195592
H3K27ac-Kaya-Okur-2	391	6248	0.00202294
H3K27ac-Kaya-Okur-2	392	6106	0.00197696
H3K27ac-Kaya-Okur-2	393	5931	0.0019203
H3K27ac-Kaya-Okur-2	394	5961	0.00193002
H3K27ac-Kaya-Okur-2	395	5683	0.00184001
H3K27ac-Kaya-Okur-2	396	5597	0.00181216
H3K27ac-Kaya-Okur-2	397	5529	0.00179014
H3K27ac-Kaya-Okur-2	398	5680	0.00183903
H3K27ac-Kaya-Okur-2	399	5686	0.00184098
H3K27ac-Kaya-Okur-2	40	292	9.45419201140201e-05
H3K27ac-Kaya-Okur-2	400	5602	0.00181378
H3K27ac-Kaya-Okur-2	401	5703	0.00184648
H3K27ac-Kaya-Okur-2	402	5853	0.00189505
H3K27ac-Kaya-Okur-2	403	5685	0.00184065
H3K27ac-Kaya-Okur-2	404	5672	0.00183644
H3K27ac-Kaya-Okur-2	405	5324	0.00172377
H3K27ac-Kaya-Okur-2	406	5293	0.00171373
H3K27ac-Kaya-Okur-2	407	5125	0.00165934
H3K27ac-Kaya-Okur-2	408	4984	0.00161369
H3K27ac-Kaya-Okur-2	409	5264	0.00170434
H3K27ac-Kaya-Okur-2	41	406	0.000131452
H3K27ac-Kaya-Okur-2	410	5189	0.00168006
H3K27ac-Kaya-Okur-2	411	5097	0.00165027
H3K27ac-Kaya-Okur-2	412	5059	0.00163797
H3K27ac-Kaya-Okur-2	413	5091	0.00164833
H3K27ac-Kaya-Okur-2	414	4904	0.00158779
H3K27ac-Kaya-Okur-2	415	4843	0.00156804
H3K27ac-Kaya-Okur-2	416	4696	0.00152044
H3K27ac-Kaya-Okur-2	417	4578	0.00148224
H3K27ac-Kaya-Okur-2	418	4659	0.00150846
H3K27ac-Kaya-Okur-2	419	4508	0.00145957
H3K27ac-Kaya-Okur-2	42	458	0.000148288
H3K27ac-Kaya-Okur-2	420	4480	0.00145051
H3K27ac-Kaya-Okur-2	421	4536	0.00146864
H3K27ac-Kaya-Okur-2	422	4461	0.00144435
H3K27ac-Kaya-Okur-2	423	4565	0.00147803
H3K27ac-Kaya-Okur-2	424	4262	0.00137992
H3K27ac-Kaya-Okur-2	425	4267	0.00138154
H3K27ac-Kaya-Okur-2	426	4242	0.00137345
H3K27ac-Kaya-Okur-2	427	3986	0.00129056
H3K27ac-Kaya-Okur-2	428	3931	0.00127275
H3K27ac-Kaya-Okur-2	429	3874	0.0012543
H3K27ac-Kaya-Okur-2	43	600	0.000194264
H3K27ac-Kaya-Okur-2	430	3757	0.00121642
H3K27ac-Kaya-Okur-2	431	3771	0.00122095
H3K27ac-Kaya-Okur-2	432	3763	0.00121836
H3K27ac-Kaya-Okur-2	433	3730	0.00120768
H3K27ac-Kaya-Okur-2	434	3788	0.00122645
H3K27ac-Kaya-Okur-2	435	3698	0.00119732
H3K27ac-Kaya-Okur-2	436	3554	0.00115069
H3K27ac-Kaya-Okur-2	437	3583	0.00116008
H3K27ac-Kaya-Okur-2	438	3470	0.00112349
H3K27ac-Kaya-Okur-2	439	3389	0.00109727
H3K27ac-Kaya-Okur-2	44	676	0.000218871
H3K27ac-Kaya-Okur-2	440	3354	0.00108594
H3K27ac-Kaya-Okur-2	441	3367	0.00109015
H3K27ac-Kaya-Okur-2	442	3136	0.00101535
H3K27ac-Kaya-Okur-2	443	3289	0.00106489
H3K27ac-Kaya-Okur-2	444	3187	0.00103187
H3K27ac-Kaya-Okur-2	445	3143	0.00101762
H3K27ac-Kaya-Okur-2	446	3099	0.00100337
H3K27ac-Kaya-Okur-2	447	2927	0.000947686
H3K27ac-Kaya-Okur-2	448	2941	0.000952218
H3K27ac-Kaya-Okur-2	449	2889	0.000935382
H3K27ac-Kaya-Okur-2	45	846	0.000273913
H3K27ac-Kaya-Okur-2	450	2848	0.000922107
H3K27ac-Kaya-Okur-2	451	2870	0.000929231
H3K27ac-Kaya-Okur-2	452	2736	0.000885845
H3K27ac-Kaya-Okur-2	453	2796	0.000905271
H3K27ac-Kaya-Okur-2	454	2661	0.000861562
H3K27ac-Kaya-Okur-2	455	2620	0.000848287
H3K27ac-Kaya-Okur-2	456	2478	0.000802311
H3K27ac-Kaya-Okur-2	457	2523	0.000816881
H3K27ac-Kaya-Okur-2	458	2547	0.000824652
H3K27ac-Kaya-Okur-2	459	2436	0.000788713
H3K27ac-Kaya-Okur-2	46	583	0.00018876
H3K27ac-Kaya-Okur-2	460	2496	0.000808139
H3K27ac-Kaya-Okur-2	461	2546	0.000824328
H3K27ac-Kaya-Okur-2	462	2379	0.000770258
H3K27ac-Kaya-Okur-2	463	2359	0.000763782
H3K27ac-Kaya-Okur-2	464	2255	0.00073011
H3K27ac-Kaya-Okur-2	465	2301	0.000745003
H3K27ac-Kaya-Okur-2	466	2226	0.00072072
H3K27ac-Kaya-Okur-2	467	2100	0.000679925
H3K27ac-Kaya-Okur-2	468	2163	0.000700323
H3K27ac-Kaya-Okur-2	469	2106	0.000681867
H3K27ac-Kaya-Okur-2	47	448	0.000145051
H3K27ac-Kaya-Okur-2	470	2087	0.000675716
H3K27ac-Kaya-Okur-2	471	2138	0.000692228
H3K27ac-Kaya-Okur-2	472	2111	0.000683486
H3K27ac-Kaya-Okur-2	473	2069	0.000669888
H3K27ac-Kaya-Okur-2	474	2080	0.000673449
H3K27ac-Kaya-Okur-2	475	1960	0.000634596
H3K27ac-Kaya-Okur-2	476	1913	0.000619379
H3K27ac-Kaya-Okur-2	477	2058	0.000666326
H3K27ac-Kaya-Okur-2	478	1852	0.000599629
H3K27ac-Kaya-Okur-2	479	1942	0.000628769
H3K27ac-Kaya-Okur-2	48	312	0.000101017
H3K27ac-Kaya-Okur-2	480	1967	0.000636863
H3K27ac-Kaya-Okur-2	481	1847	0.00059801
H3K27ac-Kaya-Okur-2	482	1901	0.000615494
H3K27ac-Kaya-Okur-2	483	1813	0.000587002
H3K27ac-Kaya-Okur-2	484	1898	0.000614522
H3K27ac-Kaya-Okur-2	485	1816	0.000587973
H3K27ac-Kaya-Okur-2	486	1776	0.000575022
H3K27ac-Kaya-Okur-2	487	1830	0.000592506
H3K27ac-Kaya-Okur-2	488	1789	0.000579231
H3K27ac-Kaya-Okur-2	489	1793	0.000580526
H3K27ac-Kaya-Okur-2	49	502	0.000162534
H3K27ac-Kaya-Okur-2	490	1743	0.000564338
H3K27ac-Kaya-Okur-2	491	1817	0.000588297
H3K27ac-Kaya-Okur-2	492	1757	0.00056887
H3K27ac-Kaya-Okur-2	493	1746	0.000565309
H3K27ac-Kaya-Okur-2	494	1809	0.000585707
H3K27ac-Kaya-Okur-2	495	1737	0.000562395
H3K27ac-Kaya-Okur-2	496	1719	0.000556567
H3K27ac-Kaya-Okur-2	497	1789	0.000579231
H3K27ac-Kaya-Okur-2	498	1705	0.000552034
H3K27ac-Kaya-Okur-2	499	1633	0.000528722
H3K27ac-Kaya-Okur-2	50	907	0.000293663
H3K27ac-Kaya-Okur-2	500	1676	0.000542645
H3K27ac-Kaya-Okur-2	501	1756	0.000568547
H3K27ac-Kaya-Okur-2	502	1761	0.000570165
H3K27ac-Kaya-Okur-2	503	1788	0.000578907
H3K27ac-Kaya-Okur-2	504	1722	0.000557538
H3K27ac-Kaya-Okur-2	505	1632	0.000528399
H3K27ac-Kaya-Okur-2	506	1754	0.000567899
H3K27ac-Kaya-Okur-2	507	1714	0.000554948
H3K27ac-Kaya-Okur-2	508	1771	0.000573403
H3K27ac-Kaya-Okur-2	509	1772	0.000573727
H3K27ac-Kaya-Okur-2	51	1649	0.000533903
H3K27ac-Kaya-Okur-2	510	1743	0.000564338
H3K27ac-Kaya-Okur-2	511	1717	0.000555919
H3K27ac-Kaya-Okur-2	512	1818	0.000588621
H3K27ac-Kaya-Okur-2	513	1793	0.000580526
H3K27ac-Kaya-Okur-2	514	1764	0.000571137
H3K27ac-Kaya-Okur-2	515	1726	0.000558833
H3K27ac-Kaya-Okur-2	516	1689	0.000546854
H3K27ac-Kaya-Okur-2	517	1710	0.000553653
H3K27ac-Kaya-Okur-2	518	1738	0.000562719
H3K27ac-Kaya-Okur-2	519	1882	0.000609342
H3K27ac-Kaya-Okur-2	52	1975	0.000639453
H3K27ac-Kaya-Okur-2	520	1690	0.000547178
H3K27ac-Kaya-Okur-2	521	1790	0.000579555
H3K27ac-Kaya-Okur-2	522	1813	0.000587002
H3K27ac-Kaya-Okur-2	523	1729	0.000559805
H3K27ac-Kaya-Okur-2	524	1754	0.000567899
H3K27ac-Kaya-Okur-2	525	1856	0.000600924
H3K27ac-Kaya-Okur-2	526	1805	0.000584412
H3K27ac-Kaya-Okur-2	527	1862	0.000602867
H3K27ac-Kaya-Okur-2	528	1819	0.000588944
H3K27ac-Kaya-Okur-2	529	1816	0.000587973
H3K27ac-Kaya-Okur-2	53	2579	0.000835012
H3K27ac-Kaya-Okur-2	530	1803	0.000583764
H3K27ac-Kaya-Okur-2	531	1814	0.000587325
H3K27ac-Kaya-Okur-2	532	1951	0.000631682
H3K27ac-Kaya-Okur-2	533	1857	0.000601248
H3K27ac-Kaya-Okur-2	534	1919	0.000621322
H3K27ac-Kaya-Okur-2	535	1988	0.000643662
H3K27ac-Kaya-Okur-2	536	1919	0.000621322
H3K27ac-Kaya-Okur-2	537	1859	0.000601895
H3K27ac-Kaya-Okur-2	538	1872	0.000606104
H3K27ac-Kaya-Okur-2	539	1928	0.000624236
H3K27ac-Kaya-Okur-2	54	2643	0.000855734
H3K27ac-Kaya-Okur-2	540	1975	0.000639453
H3K27ac-Kaya-Okur-2	541	1929	0.000624559
H3K27ac-Kaya-Okur-2	542	1881	0.000609018
H3K27ac-Kaya-Okur-2	543	1971	0.000638158
H3K27ac-Kaya-Okur-2	544	1916	0.00062035
H3K27ac-Kaya-Okur-2	545	1936	0.000626826
H3K27ac-Kaya-Okur-2	546	1961	0.00063492
H3K27ac-Kaya-Okur-2	547	1975	0.000639453
H3K27ac-Kaya-Okur-2	548	2008	0.000650138
H3K27ac-Kaya-Okur-2	549	1904	0.000616465
H3K27ac-Kaya-Okur-2	55	2261	0.000732052
H3K27ac-Kaya-Okur-2	550	1924	0.000622941
H3K27ac-Kaya-Okur-2	551	1951	0.000631682
H3K27ac-Kaya-Okur-2	552	1915	0.000620027
H3K27ac-Kaya-Okur-2	553	2081	0.000673773
H3K27ac-Kaya-Okur-2	554	1994	0.000645605
H3K27ac-Kaya-Okur-2	555	2085	0.000675068
H3K27ac-Kaya-Okur-2	556	1993	0.000645281
H3K27ac-Kaya-Okur-2	557	2091	0.000677011
H3K27ac-Kaya-Okur-2	558	2027	0.000656289
H3K27ac-Kaya-Okur-2	559	1961	0.00063492
H3K27ac-Kaya-Okur-2	56	1617	0.000523542
H3K27ac-Kaya-Okur-2	560	2060	0.000666974
H3K27ac-Kaya-Okur-2	561	1990	0.00064431
H3K27ac-Kaya-Okur-2	562	1946	0.000630064
H3K27ac-Kaya-Okur-2	563	1937	0.00062715
H3K27ac-Kaya-Okur-2	564	1928	0.000624236
H3K27ac-Kaya-Okur-2	565	2016	0.000652728
H3K27ac-Kaya-Okur-2	566	2058	0.000666326
H3K27ac-Kaya-Okur-2	567	2112	0.00068381
H3K27ac-Kaya-Okur-2	568	2001	0.000647871
H3K27ac-Kaya-Okur-2	569	2013	0.000651756
H3K27ac-Kaya-Okur-2	57	1233	0.000399213
H3K27ac-Kaya-Okur-2	570	1947	0.000630387
H3K27ac-Kaya-Okur-2	571	2020	0.000654023
H3K27ac-Kaya-Okur-2	572	1911	0.000618732
H3K27ac-Kaya-Okur-2	573	1973	0.000638806
H3K27ac-Kaya-Okur-2	574	1917	0.000620674
H3K27ac-Kaya-Okur-2	575	1997	0.000646576
H3K27ac-Kaya-Okur-2	576	1941	0.000628445
H3K27ac-Kaya-Okur-2	577	1987	0.000643338
H3K27ac-Kaya-Okur-2	578	1989	0.000643986
H3K27ac-Kaya-Okur-2	579	2089	0.000676363
H3K27ac-Kaya-Okur-2	58	695	0.000225023
H3K27ac-Kaya-Okur-2	580	1938	0.000627473
H3K27ac-Kaya-Okur-2	581	1953	0.00063233
H3K27ac-Kaya-Okur-2	582	1971	0.000638158
H3K27ac-Kaya-Okur-2	583	1975	0.000639453
H3K27ac-Kaya-Okur-2	584	1928	0.000624236
H3K27ac-Kaya-Okur-2	585	1970	0.000637834
H3K27ac-Kaya-Okur-2	586	1867	0.000604485
H3K27ac-Kaya-Okur-2	587	1887	0.000610961
H3K27ac-Kaya-Okur-2	588	1807	0.000585059
H3K27ac-Kaya-Okur-2	589	1877	0.000607723
H3K27ac-Kaya-Okur-2	59	663	0.000214662
H3K27ac-Kaya-Okur-2	590	1892	0.00061258
H3K27ac-Kaya-Okur-2	591	1803	0.000583764
H3K27ac-Kaya-Okur-2	592	1835	0.000594125
H3K27ac-Kaya-Okur-2	593	1860	0.000602219
H3K27ac-Kaya-Okur-2	594	1797	0.000581821
H3K27ac-Kaya-Okur-2	595	1845	0.000597362
H3K27ac-Kaya-Okur-2	596	1777	0.000575346
H3K27ac-Kaya-Okur-2	597	1826	0.000591211
H3K27ac-Kaya-Okur-2	598	1771	0.000573403
H3K27ac-Kaya-Okur-2	599	1737	0.000562395
H3K27ac-Kaya-Okur-2	60	1115	0.000361008
H3K27ac-Kaya-Okur-2	600	1818	0.000588621
H3K27ac-Kaya-Okur-2	601	1711	0.000553977
H3K27ac-Kaya-Okur-2	602	1699	0.000550092
H3K27ac-Kaya-Okur-2	603	1816	0.000587973
H3K27ac-Kaya-Okur-2	604	1729	0.000559805
H3K27ac-Kaya-Okur-2	605	1719	0.000556567
H3K27ac-Kaya-Okur-2	606	1674	0.000541997
H3K27ac-Kaya-Okur-2	607	1675	0.000542321
H3K27ac-Kaya-Okur-2	608	1656	0.000536169
H3K27ac-Kaya-Okur-2	609	1692	0.000547825
H3K27ac-Kaya-Okur-2	61	1941	0.000628445
H3K27ac-Kaya-Okur-2	610	1589	0.000514476
H3K27ac-Kaya-Okur-2	611	1659	0.000537141
H3K27ac-Kaya-Okur-2	612	1512	0.000489546
H3K27ac-Kaya-Okur-2	613	1571	0.000508648
H3K27ac-Kaya-Okur-2	614	1565	0.000506706
H3K27ac-Kaya-Okur-2	615	1629	0.000527427
H3K27ac-Kaya-Okur-2	616	1515	0.000490517
H3K27ac-Kaya-Okur-2	617	1495	0.000484042
H3K27ac-Kaya-Okur-2	618	1482	0.000479833
H3K27ac-Kaya-Okur-2	619	1449	0.000469148
H3K27ac-Kaya-Okur-2	62	3133	0.00101438
H3K27ac-Kaya-Okur-2	620	1399	0.000452959
H3K27ac-Kaya-Okur-2	621	1426	0.000461701
H3K27ac-Kaya-Okur-2	622	1411	0.000456845
H3K27ac-Kaya-Okur-2	623	1501	0.000485984
H3K27ac-Kaya-Okur-2	624	1446	0.000468177
H3K27ac-Kaya-Okur-2	625	1420	0.000459759
H3K27ac-Kaya-Okur-2	626	1349	0.000436771
H3K27ac-Kaya-Okur-2	627	1354	0.00043839
H3K27ac-Kaya-Okur-2	628	1370	0.00044357
H3K27ac-Kaya-Okur-2	629	1290	0.000417668
H3K27ac-Kaya-Okur-2	63	4187	0.00135564
H3K27ac-Kaya-Okur-2	630	1319	0.000427058
H3K27ac-Kaya-Okur-2	631	1259	0.000407631
H3K27ac-Kaya-Okur-2	632	1296	0.000419611
H3K27ac-Kaya-Okur-2	633	1374	0.000444865
H3K27ac-Kaya-Okur-2	634	1227	0.00039727
H3K27ac-Kaya-Okur-2	635	1242	0.000402127
H3K27ac-Kaya-Okur-2	636	1174	0.00038011
H3K27ac-Kaya-Okur-2	637	1249	0.000404393
H3K27ac-Kaya-Okur-2	638	1123	0.000363598
H3K27ac-Kaya-Okur-2	639	1153	0.000373311
H3K27ac-Kaya-Okur-2	64	4584	0.00148418
H3K27ac-Kaya-Okur-2	640	1175	0.000380434
H3K27ac-Kaya-Okur-2	641	1143	0.000370073
H3K27ac-Kaya-Okur-2	642	1202	0.000389176
H3K27ac-Kaya-Okur-2	643	1099	0.000355827
H3K27ac-Kaya-Okur-2	644	1111	0.000359713
H3K27ac-Kaya-Okur-2	645	1208	0.000391119
H3K27ac-Kaya-Okur-2	646	1122	0.000363274
H3K27ac-Kaya-Okur-2	647	1065	0.000344819
H3K27ac-Kaya-Okur-2	648	1094	0.000354208
H3K27ac-Kaya-Okur-2	649	1037	0.000335753
H3K27ac-Kaya-Okur-2	65	3942	0.00127632
H3K27ac-Kaya-Okur-2	650	994	0.000321831
H3K27ac-Kaya-Okur-2	651	1134	0.000367159
H3K27ac-Kaya-Okur-2	652	1028	0.000332839
H3K27ac-Kaya-Okur-2	653	960	0.000310823
H3K27ac-Kaya-Okur-2	654	1019	0.000329925
H3K27ac-Kaya-Okur-2	655	983	0.00031827
H3K27ac-Kaya-Okur-2	656	946	0.00030629
H3K27ac-Kaya-Okur-2	657	1062	0.000343848
H3K27ac-Kaya-Okur-2	658	976	0.000316003
H3K27ac-Kaya-Okur-2	659	912	0.000295282
H3K27ac-Kaya-Okur-2	66	2841	0.000919841
H3K27ac-Kaya-Okur-2	660	966	0.000312765
H3K27ac-Kaya-Okur-2	661	970	0.00031406
H3K27ac-Kaya-Okur-2	662	960	0.000310823
H3K27ac-Kaya-Okur-2	663	930	0.00030111
H3K27ac-Kaya-Okur-2	664	944	0.000305642
H3K27ac-Kaya-Okur-2	665	944	0.000305642
H3K27ac-Kaya-Okur-2	666	940	0.000304347
H3K27ac-Kaya-Okur-2	667	910	0.000294634
H3K27ac-Kaya-Okur-2	668	851	0.000275531
H3K27ac-Kaya-Okur-2	669	914	0.000295929
H3K27ac-Kaya-Okur-2	67	1842	0.000596391
H3K27ac-Kaya-Okur-2	670	859	0.000278122
H3K27ac-Kaya-Okur-2	671	870	0.000281683
H3K27ac-Kaya-Okur-2	672	863	0.000279417
H3K27ac-Kaya-Okur-2	673	881	0.000285245
H3K27ac-Kaya-Okur-2	674	899	0.000291073
H3K27ac-Kaya-Okur-2	675	846	0.000273913
H3K27ac-Kaya-Okur-2	676	749	0.000242507
H3K27ac-Kaya-Okur-2	677	895	0.000289777
H3K27ac-Kaya-Okur-2	678	856	0.00027715
H3K27ac-Kaya-Okur-2	679	816	0.000264199
H3K27ac-Kaya-Okur-2	68	1102	0.000356799
H3K27ac-Kaya-Okur-2	680	809	0.000261933
H3K27ac-Kaya-Okur-2	681	844	0.000273265
H3K27ac-Kaya-Okur-2	682	790	0.000255781
H3K27ac-Kaya-Okur-2	683	827	0.000267761
H3K27ac-Kaya-Okur-2	684	798	0.000258371
H3K27ac-Kaya-Okur-2	685	782	0.000253191
H3K27ac-Kaya-Okur-2	686	812	0.000262904
H3K27ac-Kaya-Okur-2	687	825	0.000267113
H3K27ac-Kaya-Okur-2	688	817	0.000264523
H3K27ac-Kaya-Okur-2	689	841	0.000272294
H3K27ac-Kaya-Okur-2	69	966	0.000312765
H3K27ac-Kaya-Okur-2	690	817	0.000264523
H3K27ac-Kaya-Okur-2	691	750	0.00024283
H3K27ac-Kaya-Okur-2	692	812	0.000262904
H3K27ac-Kaya-Okur-2	693	801	0.000259343
H3K27ac-Kaya-Okur-2	694	792	0.000256429
H3K27ac-Kaya-Okur-2	695	764	0.000247363
H3K27ac-Kaya-Okur-2	696	804	0.000260314
H3K27ac-Kaya-Okur-2	697	797	0.000258048
H3K27ac-Kaya-Okur-2	698	742	0.00024024
H3K27ac-Kaya-Okur-2	699	843	0.000272941
H3K27ac-Kaya-Okur-2	70	1125	0.000364245
H3K27ac-Kaya-Okur-2	700	801	0.000259343
H3K27ac-Kaya-Okur-2	71	1920	0.000621646
H3K27ac-Kaya-Okur-2	72	3101	0.00100402
H3K27ac-Kaya-Okur-2	73	4157	0.00134593
H3K27ac-Kaya-Okur-2	74	4870	0.00157678
H3K27ac-Kaya-Okur-2	75	4785	0.00154926
H3K27ac-Kaya-Okur-2	76	3688	0.00119408
H3K27ac-Kaya-Okur-2	77	2682	0.000868361
H3K27ac-Kaya-Okur-2	78	1611	0.000521599
H3K27ac-Kaya-Okur-2	79	1196	0.000387233
H3K27ac-Kaya-Okur-2	80	1122	0.000363274
H3K27ac-Kaya-Okur-2	81	1830	0.000592506
H3K27ac-Kaya-Okur-2	82	2669	0.000864152
H3K27ac-Kaya-Okur-2	83	3722	0.00120509
H3K27ac-Kaya-Okur-2	84	4687	0.00151753
H3K27ac-Kaya-Okur-2	85	4983	0.00161336
H3K27ac-Kaya-Okur-2	86	4227	0.00136859
H3K27ac-Kaya-Okur-2	87	3366	0.00108982
H3K27ac-Kaya-Okur-2	88	2099	0.000679601
H3K27ac-Kaya-Okur-2	89	1487	0.000481451
H3K27ac-Kaya-Okur-2	90	1233	0.000399213
H3K27ac-Kaya-Okur-2	91	1362	0.00044098
H3K27ac-Kaya-Okur-2	92	2049	0.000663412
H3K27ac-Kaya-Okur-2	93	3231	0.00104611
H3K27ac-Kaya-Okur-2	94	4322	0.00139935
H3K27ac-Kaya-Okur-2	95	4614	0.00149389
H3K27ac-Kaya-Okur-2	96	4429	0.00143399
H3K27ac-Kaya-Okur-2	97	3603	0.00116656
H3K27ac-Kaya-Okur-2	98	2533	0.000820119
H3K27ac-Kaya-Okur-2	99	1947	0.000630387
H3K27me3-Kaya-Okur-1	100	5250	0.00137913
H3K27me3-Kaya-Okur-1	101	5069	0.00133159
H3K27me3-Kaya-Okur-1	102	5138	0.00134971
H3K27me3-Kaya-Okur-1	103	5346	0.00140435
H3K27me3-Kaya-Okur-1	104	5480	0.00143955
H3K27me3-Kaya-Okur-1	105	5984	0.00157195
H3K27me3-Kaya-Okur-1	106	6060	0.00159191
H3K27me3-Kaya-Okur-1	107	5912	0.00155303
H3K27me3-Kaya-Okur-1	108	5258	0.00138123
H3K27me3-Kaya-Okur-1	109	4962	0.00130348
H3K27me3-Kaya-Okur-1	110	5040	0.00132397
H3K27me3-Kaya-Okur-1	111	4926	0.00129402
H3K27me3-Kaya-Okur-1	112	5136	0.00134919
H3K27me3-Kaya-Okur-1	113	5112	0.00134288
H3K27me3-Kaya-Okur-1	114	5306	0.00139384
H3K27me3-Kaya-Okur-1	115	5404	0.00141959
H3K27me3-Kaya-Okur-1	116	5404	0.00141959
H3K27me3-Kaya-Okur-1	117	5494	0.00144323
H3K27me3-Kaya-Okur-1	118	5411	0.00142143
H3K27me3-Kaya-Okur-1	119	5071	0.00133211
H3K27me3-Kaya-Okur-1	120	5026	0.00132029
H3K27me3-Kaya-Okur-1	121	4836	0.00127038
H3K27me3-Kaya-Okur-1	122	4751	0.00124805
H3K27me3-Kaya-Okur-1	123	4717	0.00123912
H3K27me3-Kaya-Okur-1	124	5034	0.00132239
H3K27me3-Kaya-Okur-1	125	5286	0.00138859
H3K27me3-Kaya-Okur-1	126	5209	0.00136836
H3K27me3-Kaya-Okur-1	127	5605	0.00147239
H3K27me3-Kaya-Okur-1	128	5769	0.00151547
H3K27me3-Kaya-Okur-1	129	5710	0.00149997
H3K27me3-Kaya-Okur-1	130	5671	0.00148973
H3K27me3-Kaya-Okur-1	131	5653	0.001485
H3K27me3-Kaya-Okur-1	132	5409	0.0014209
H3K27me3-Kaya-Okur-1	133	5449	0.00143141
H3K27me3-Kaya-Okur-1	134	5391	0.00141617
H3K27me3-Kaya-Okur-1	135	5587	0.00146766
H3K27me3-Kaya-Okur-1	136	5742	0.00150838
H3K27me3-Kaya-Okur-1	137	5978	0.00157037
H3K27me3-Kaya-Okur-1	138	6159	0.00161792
H3K27me3-Kaya-Okur-1	139	6242	0.00163972
H3K27me3-Kaya-Okur-1	140	6532	0.0017159
H3K27me3-Kaya-Okur-1	141	6822	0.00179208
H3K27me3-Kaya-Okur-1	142	6799	0.00178604
H3K27me3-Kaya-Okur-1	143	6724	0.00176634
H3K27me3-Kaya-Okur-1	144	6994	0.00183727
H3K27me3-Kaya-Okur-1	145	7053	0.00185277
H3K27me3-Kaya-Okur-1	146	7313	0.00192107
H3K27me3-Kaya-Okur-1	147	7567	0.00198779
H3K27me3-Kaya-Okur-1	148	7708	0.00202483
H3K27me3-Kaya-Okur-1	149	7524	0.00197649
H3K27me3-Kaya-Okur-1	150	7659	0.00201196
H3K27me3-Kaya-Okur-1	151	7996	0.00210048
H3K27me3-Kaya-Okur-1	152	8613	0.00226257
H3K27me3-Kaya-Okur-1	153	9206	0.00241834
H3K27me3-Kaya-Okur-1	154	10094	0.00265161
H3K27me3-Kaya-Okur-1	155	11104	0.00291693
H3K27me3-Kaya-Okur-1	156	12017	0.00315677
H3K27me3-Kaya-Okur-1	157	12298	0.00323059
H3K27me3-Kaya-Okur-1	158	11739	0.00308374
H3K27me3-Kaya-Okur-1	159	10667	0.00280214
H3K27me3-Kaya-Okur-1	160	9830	0.00258226
H3K27me3-Kaya-Okur-1	161	9963	0.0026172
H3K27me3-Kaya-Okur-1	162	10944	0.0028749
H3K27me3-Kaya-Okur-1	163	13002	0.00341552
H3K27me3-Kaya-Okur-1	164	14788	0.00388469
H3K27me3-Kaya-Okur-1	165	17104	0.00449308
H3K27me3-Kaya-Okur-1	166	18628	0.00489343
H3K27me3-Kaya-Okur-1	167	18606	0.00488765
H3K27me3-Kaya-Okur-1	168	17389	0.00456795
H3K27me3-Kaya-Okur-1	169	15431	0.0040536
H3K27me3-Kaya-Okur-1	170	13812	0.0036283
H3K27me3-Kaya-Okur-1	171	12987	0.00341158
H3K27me3-Kaya-Okur-1	172	13361	0.00350983
H3K27me3-Kaya-Okur-1	173	15249	0.00400579
H3K27me3-Kaya-Okur-1	174	17670	0.00464177
H3K27me3-Kaya-Okur-1	175	20159	0.00529561
H3K27me3-Kaya-Okur-1	176	21665	0.00569122
H3K27me3-Kaya-Okur-1	177	22447	0.00589665
H3K27me3-Kaya-Okur-1	178	21366	0.00561268
H3K27me3-Kaya-Okur-1	179	19842	0.00521233
H3K27me3-Kaya-Okur-1	180	18282	0.00480253
H3K27me3-Kaya-Okur-1	181	17060	0.00448152
H3K27me3-Kaya-Okur-1	182	16480	0.00432916
H3K27me3-Kaya-Okur-1	183	17377	0.0045648
H3K27me3-Kaya-Okur-1	184	19427	0.00510332
H3K27me3-Kaya-Okur-1	185	21745	0.00571224
H3K27me3-Kaya-Okur-1	186	23628	0.00620689
H3K27me3-Kaya-Okur-1	187	24484	0.00643175
H3K27me3-Kaya-Okur-1	188	24506	0.00643753
H3K27me3-Kaya-Okur-1	189	23442	0.00615802
H3K27me3-Kaya-Okur-1	190	22102	0.00580602
H3K27me3-Kaya-Okur-1	191	20590	0.00540883
H3K27me3-Kaya-Okur-1	192	19683	0.00517057
H3K27me3-Kaya-Okur-1	193	20010	0.00525647
H3K27me3-Kaya-Okur-1	194	20939	0.00550051
H3K27me3-Kaya-Okur-1	195	22471	0.00590295
H3K27me3-Kaya-Okur-1	196	23811	0.00625496
H3K27me3-Kaya-Okur-1	197	24888	0.00653788
H3K27me3-Kaya-Okur-1	198	25389	0.00666949
H3K27me3-Kaya-Okur-1	199	24720	0.00649375
H3K27me3-Kaya-Okur-1	200	23509	0.00617563
H3K27me3-Kaya-Okur-1	201	22549	0.00592344
H3K27me3-Kaya-Okur-1	202	21419	0.0056266
H3K27me3-Kaya-Okur-1	203	21482	0.00564315
H3K27me3-Kaya-Okur-1	204	21820	0.00573194
H3K27me3-Kaya-Okur-1	205	22698	0.00596258
H3K27me3-Kaya-Okur-1	206	23688	0.00622265
H3K27me3-Kaya-Okur-1	207	24072	0.00632352
H3K27me3-Kaya-Okur-1	208	24164	0.00634769
H3K27me3-Kaya-Okur-1	209	23492	0.00617116
H3K27me3-Kaya-Okur-1	210	23041	0.00605269
H3K27me3-Kaya-Okur-1	211	22353	0.00587195
H3K27me3-Kaya-Okur-1	212	21361	0.00561136
H3K27me3-Kaya-Okur-1	213	21021	0.00552205
H3K27me3-Kaya-Okur-1	214	21206	0.00557065
H3K27me3-Kaya-Okur-1	215	21142	0.00555383
H3K27me3-Kaya-Okur-1	216	21927	0.00576005
H3K27me3-Kaya-Okur-1	217	21779	0.00572117
H3K27me3-Kaya-Okur-1	218	22186	0.00582808
H3K27me3-Kaya-Okur-1	219	21362	0.00561163
H3K27me3-Kaya-Okur-1	220	20945	0.00550208
H3K27me3-Kaya-Okur-1	221	19736	0.00518449
H3K27me3-Kaya-Okur-1	222	18797	0.00493782
H3K27me3-Kaya-Okur-1	223	18413	0.00483695
H3K27me3-Kaya-Okur-1	224	18428	0.00484089
H3K27me3-Kaya-Okur-1	225	18406	0.00483511
H3K27me3-Kaya-Okur-1	226	18798	0.00493808
H3K27me3-Kaya-Okur-1	227	18795	0.0049373
H3K27me3-Kaya-Okur-1	228	18895	0.00496356
H3K27me3-Kaya-Okur-1	229	18128	0.00476208
H3K27me3-Kaya-Okur-1	230	17563	0.00461366
H3K27me3-Kaya-Okur-1	231	16445	0.00431997
H3K27me3-Kaya-Okur-1	232	15673	0.00411717
H3K27me3-Kaya-Okur-1	233	15404	0.00404651
H3K27me3-Kaya-Okur-1	234	15096	0.0039656
H3K27me3-Kaya-Okur-1	235	15055	0.00395483
H3K27me3-Kaya-Okur-1	236	14890	0.00391148
H3K27me3-Kaya-Okur-1	237	14927	0.0039212
H3K27me3-Kaya-Okur-1	238	14435	0.00379196
H3K27me3-Kaya-Okur-1	239	14189	0.00372734
H3K27me3-Kaya-Okur-1	240	13633	0.00358128
H3K27me3-Kaya-Okur-1	241	12913	0.00339214
H3K27me3-Kaya-Okur-1	242	12238	0.00321482
H3K27me3-Kaya-Okur-1	243	11649	0.0030601
H3K27me3-Kaya-Okur-1	244	11380	0.00298943
H3K27me3-Kaya-Okur-1	245	11187	0.00293873
H3K27me3-Kaya-Okur-1	246	11219	0.00294714
H3K27me3-Kaya-Okur-1	247	11247	0.0029545
H3K27me3-Kaya-Okur-1	248	10825	0.00284364
H3K27me3-Kaya-Okur-1	249	10515	0.00276221
H3K27me3-Kaya-Okur-1	25	71	1.86511293127453e-05
H3K27me3-Kaya-Okur-1	250	9971	0.0026193
H3K27me3-Kaya-Okur-1	251	9594	0.00252027
H3K27me3-Kaya-Okur-1	252	8986	0.00236055
H3K27me3-Kaya-Okur-1	253	8589	0.00225626
H3K27me3-Kaya-Okur-1	254	8262	0.00217036
H3K27me3-Kaya-Okur-1	255	8064	0.00211835
H3K27me3-Kaya-Okur-1	256	7926	0.0020821
H3K27me3-Kaya-Okur-1	257	8008	0.00210364
H3K27me3-Kaya-Okur-1	258	7878	0.00206949
H3K27me3-Kaya-Okur-1	259	7759	0.00203823
H3K27me3-Kaya-Okur-1	26	91	2.39049685557721e-05
H3K27me3-Kaya-Okur-1	260	7556	0.0019849
H3K27me3-Kaya-Okur-1	261	7032	0.00184725
H3K27me3-Kaya-Okur-1	262	6686	0.00175636
H3K27me3-Kaya-Okur-1	263	6275	0.00164839
H3K27me3-Kaya-Okur-1	264	6160	0.00161818
H3K27me3-Kaya-Okur-1	265	5913	0.0015533
H3K27me3-Kaya-Okur-1	266	5992	0.00157405
H3K27me3-Kaya-Okur-1	267	5858	0.00153885
H3K27me3-Kaya-Okur-1	268	5809	0.00152598
H3K27me3-Kaya-Okur-1	269	5698	0.00149682
H3K27me3-Kaya-Okur-1	27	140	3.67768747011879e-05
H3K27me3-Kaya-Okur-1	270	5482	0.00144008
H3K27me3-Kaya-Okur-1	271	5323	0.00139831
H3K27me3-Kaya-Okur-1	272	4904	0.00128824
H3K27me3-Kaya-Okur-1	273	4809	0.00126329
H3K27me3-Kaya-Okur-1	274	4592	0.00120628
H3K27me3-Kaya-Okur-1	275	4455	0.00117029
H3K27me3-Kaya-Okur-1	276	4288	0.00112642
H3K27me3-Kaya-Okur-1	277	4362	0.00114586
H3K27me3-Kaya-Okur-1	278	4425	0.00116241
H3K27me3-Kaya-Okur-1	279	4426	0.00116267
H3K27me3-Kaya-Okur-1	28	127	3.33618791932204e-05
H3K27me3-Kaya-Okur-1	280	4257	0.00111828
H3K27me3-Kaya-Okur-1	281	4165	0.00109411
H3K27me3-Kaya-Okur-1	282	3969	0.00104262
H3K27me3-Kaya-Okur-1	283	3922	0.00103028
H3K27me3-Kaya-Okur-1	284	3721	0.000977477
H3K27me3-Kaya-Okur-1	285	3655	0.000960139
H3K27me3-Kaya-Okur-1	286	3483	0.000914956
H3K27me3-Kaya-Okur-1	287	3598	0.000945166
H3K27me3-Kaya-Okur-1	288	3570	0.00093781
H3K27me3-Kaya-Okur-1	289	3673	0.000964868
H3K27me3-Kaya-Okur-1	29	229	6.01564593326573e-05
H3K27me3-Kaya-Okur-1	290	3613	0.000949106
H3K27me3-Kaya-Okur-1	291	3492	0.00091732
H3K27me3-Kaya-Okur-1	292	3458	0.000908389
H3K27me3-Kaya-Okur-1	293	3463	0.000909702
H3K27me3-Kaya-Okur-1	294	3291	0.000864519
H3K27me3-Kaya-Okur-1	295	3306	0.00086846
H3K27me3-Kaya-Okur-1	296	3141	0.000825115
H3K27me3-Kaya-Okur-1	297	3320	0.000872137
H3K27me3-Kaya-Okur-1	298	3324	0.000873188
H3K27me3-Kaya-Okur-1	299	3304	0.000867934
H3K27me3-Kaya-Okur-1	30	294	7.72314368724946e-05
H3K27me3-Kaya-Okur-1	300	3336	0.00087634
H3K27me3-Kaya-Okur-1	301	3274	0.000860053
H3K27me3-Kaya-Okur-1	302	3228	0.00084797
H3K27me3-Kaya-Okur-1	303	3192	0.000838513
H3K27me3-Kaya-Okur-1	304	3078	0.000808566
H3K27me3-Kaya-Okur-1	305	3051	0.000801473
H3K27me3-Kaya-Okur-1	306	3067	0.000805676
H3K27me3-Kaya-Okur-1	307	3125	0.000820912
H3K27me3-Kaya-Okur-1	308	3169	0.000832471
H3K27me3-Kaya-Okur-1	309	3226	0.000847444
H3K27me3-Kaya-Okur-1	31	310	8.1434508266916e-05
H3K27me3-Kaya-Okur-1	310	3122	0.000820124
H3K27me3-Kaya-Okur-1	311	3153	0.000828268
H3K27me3-Kaya-Okur-1	312	3180	0.00083536
H3K27me3-Kaya-Okur-1	313	3092	0.000812244
H3K27me3-Kaya-Okur-1	314	3098	0.00081382
H3K27me3-Kaya-Okur-1	315	3097	0.000813557
H3K27me3-Kaya-Okur-1	316	3025	0.000794643
H3K27me3-Kaya-Okur-1	317	3133	0.000823014
H3K27me3-Kaya-Okur-1	318	3242	0.000851647
H3K27me3-Kaya-Okur-1	319	3368	0.000884747
H3K27me3-Kaya-Okur-1	32	441	0.000115847
H3K27me3-Kaya-Okur-1	320	3427	0.000900245
H3K27me3-Kaya-Okur-1	321	3437	0.000902872
H3K27me3-Kaya-Okur-1	322	3503	0.00092021
H3K27me3-Kaya-Okur-1	323	3474	0.000912592
H3K27me3-Kaya-Okur-1	324	3463	0.000909702
H3K27me3-Kaya-Okur-1	325	3388	0.00089
H3K27me3-Kaya-Okur-1	326	3392	0.000891051
H3K27me3-Kaya-Okur-1	327	3484	0.000915219
H3K27me3-Kaya-Okur-1	328	3573	0.000938598
H3K27me3-Kaya-Okur-1	329	3634	0.000954623
H3K27me3-Kaya-Okur-1	33	652	0.000171275
H3K27me3-Kaya-Okur-1	330	3843	0.00100953
H3K27me3-Kaya-Okur-1	331	3970	0.00104289
H3K27me3-Kaya-Okur-1	332	3799	0.000997967
H3K27me3-Kaya-Okur-1	333	3866	0.00101557
H3K27me3-Kaya-Okur-1	334	3780	0.000992976
H3K27me3-Kaya-Okur-1	335	3805	0.000999543
H3K27me3-Kaya-Okur-1	336	3929	0.00103212
H3K27me3-Kaya-Okur-1	337	3885	0.00102056
H3K27me3-Kaya-Okur-1	338	4103	0.00107783
H3K27me3-Kaya-Okur-1	339	4241	0.00111408
H3K27me3-Kaya-Okur-1	34	674	0.000177054
H3K27me3-Kaya-Okur-1	340	4421	0.00116136
H3K27me3-Kaya-Okur-1	341	4523	0.00118816
H3K27me3-Kaya-Okur-1	342	4540	0.00119262
H3K27me3-Kaya-Okur-1	343	4604	0.00120943
H3K27me3-Kaya-Okur-1	344	4623	0.00121442
H3K27me3-Kaya-Okur-1	345	4452	0.0011695
H3K27me3-Kaya-Okur-1	346	4606	0.00120996
H3K27me3-Kaya-Okur-1	347	4745	0.00124647
H3K27me3-Kaya-Okur-1	348	4959	0.00130269
H3K27me3-Kaya-Okur-1	349	4963	0.00130374
H3K27me3-Kaya-Okur-1	35	828	0.000217509
H3K27me3-Kaya-Okur-1	350	5184	0.0013618
H3K27me3-Kaya-Okur-1	351	5330	0.00140015
H3K27me3-Kaya-Okur-1	352	5445	0.00143036
H3K27me3-Kaya-Okur-1	353	5366	0.00140961
H3K27me3-Kaya-Okur-1	354	5424	0.00142484
H3K27me3-Kaya-Okur-1	355	5471	0.00143719
H3K27me3-Kaya-Okur-1	356	5338	0.00140225
H3K27me3-Kaya-Okur-1	357	5503	0.00144559
H3K27me3-Kaya-Okur-1	358	5759	0.00151284
H3K27me3-Kaya-Okur-1	359	5885	0.00154594
H3K27me3-Kaya-Okur-1	36	991	0.000260328
H3K27me3-Kaya-Okur-1	360	5970	0.00156827
H3K27me3-Kaya-Okur-1	361	6058	0.00159139
H3K27me3-Kaya-Okur-1	362	6023	0.00158219
H3K27me3-Kaya-Okur-1	363	6178	0.00162291
H3K27me3-Kaya-Okur-1	364	6146	0.0016145
H3K27me3-Kaya-Okur-1	365	6155	0.00161687
H3K27me3-Kaya-Okur-1	366	6210	0.00163132
H3K27me3-Kaya-Okur-1	367	6190	0.00162606
H3K27me3-Kaya-Okur-1	368	6361	0.00167098
H3K27me3-Kaya-Okur-1	369	6596	0.00173272
H3K27me3-Kaya-Okur-1	37	938	0.000246405
H3K27me3-Kaya-Okur-1	370	6766	0.00177737
H3K27me3-Kaya-Okur-1	371	6787	0.00178289
H3K27me3-Kaya-Okur-1	372	6915	0.00181651
H3K27me3-Kaya-Okur-1	373	6748	0.00177265
H3K27me3-Kaya-Okur-1	374	6838	0.00179629
H3K27me3-Kaya-Okur-1	375	6863	0.00180285
H3K27me3-Kaya-Okur-1	376	6934	0.00182151
H3K27me3-Kaya-Okur-1	377	6835	0.0017955
H3K27me3-Kaya-Okur-1	378	6854	0.00180049
H3K27me3-Kaya-Okur-1	379	6920	0.00181783
H3K27me3-Kaya-Okur-1	38	1139	0.000299206
H3K27me3-Kaya-Okur-1	380	7175	0.00188481
H3K27me3-Kaya-Okur-1	381	7268	0.00190925
H3K27me3-Kaya-Okur-1	382	7268	0.00190925
H3K27me3-Kaya-Okur-1	383	7292	0.00191555
H3K27me3-Kaya-Okur-1	384	7326	0.00192448
H3K27me3-Kaya-Okur-1	385	7267	0.00190898
H3K27me3-Kaya-Okur-1	386	7280	0.0019124
H3K27me3-Kaya-Okur-1	387	7134	0.00187404
H3K27me3-Kaya-Okur-1	388	7146	0.0018772
H3K27me3-Kaya-Okur-1	389	7234	0.00190031
H3K27me3-Kaya-Okur-1	39	2053	0.000539307
H3K27me3-Kaya-Okur-1	390	7344	0.00192921
H3K27me3-Kaya-Okur-1	391	7370	0.00193604
H3K27me3-Kaya-Okur-1	392	7288	0.0019145
H3K27me3-Kaya-Okur-1	393	7205	0.0018927
H3K27me3-Kaya-Okur-1	394	7227	0.00189847
H3K27me3-Kaya-Okur-1	395	7166	0.00188245
H3K27me3-Kaya-Okur-1	396	7030	0.00184672
H3K27me3-Kaya-Okur-1	397	6951	0.00182597
H3K27me3-Kaya-Okur-1	398	6758	0.00177527
H3K27me3-Kaya-Okur-1	399	6849	0.00179918
H3K27me3-Kaya-Okur-1	40	3585	0.000941751
H3K27me3-Kaya-Okur-1	400	6873	0.00180548
H3K27me3-Kaya-Okur-1	401	6979	0.00183333
H3K27me3-Kaya-Okur-1	402	6767	0.00177764
H3K27me3-Kaya-Okur-1	403	6964	0.00182939
H3K27me3-Kaya-Okur-1	404	6736	0.00176949
H3K27me3-Kaya-Okur-1	405	6537	0.00171722
H3K27me3-Kaya-Okur-1	406	6561	0.00172352
H3K27me3-Kaya-Okur-1	407	6395	0.00167992
H3K27me3-Kaya-Okur-1	408	6350	0.00166809
H3K27me3-Kaya-Okur-1	409	6274	0.00164813
H3K27me3-Kaya-Okur-1	41	4618	0.00121311
H3K27me3-Kaya-Okur-1	410	6212	0.00163184
H3K27me3-Kaya-Okur-1	411	6054	0.00159034
H3K27me3-Kaya-Okur-1	412	6140	0.00161293
H3K27me3-Kaya-Okur-1	413	6069	0.00159428
H3K27me3-Kaya-Okur-1	414	5892	0.00154778
H3K27me3-Kaya-Okur-1	415	5811	0.0015265
H3K27me3-Kaya-Okur-1	416	5505	0.00144612
H3K27me3-Kaya-Okur-1	417	5593	0.00146924
H3K27me3-Kaya-Okur-1	418	5447	0.00143088
H3K27me3-Kaya-Okur-1	419	5314	0.00139595
H3K27me3-Kaya-Okur-1	42	5343	0.00140356
H3K27me3-Kaya-Okur-1	420	5388	0.00141538
H3K27me3-Kaya-Okur-1	421	5259	0.0013815
H3K27me3-Kaya-Okur-1	422	5040	0.00132397
H3K27me3-Kaya-Okur-1	423	4994	0.00131188
H3K27me3-Kaya-Okur-1	424	4900	0.00128719
H3K27me3-Kaya-Okur-1	425	4889	0.0012843
H3K27me3-Kaya-Okur-1	426	4574	0.00120155
H3K27me3-Kaya-Okur-1	427	4477	0.00117607
H3K27me3-Kaya-Okur-1	428	4525	0.00118868
H3K27me3-Kaya-Okur-1	429	4250	0.00111644
H3K27me3-Kaya-Okur-1	43	6622	0.00173955
H3K27me3-Kaya-Okur-1	430	4194	0.00110173
H3K27me3-Kaya-Okur-1	431	4120	0.00108229
H3K27me3-Kaya-Okur-1	432	4032	0.00105917
H3K27me3-Kaya-Okur-1	433	3952	0.00103816
H3K27me3-Kaya-Okur-1	434	3765	0.000989035
H3K27me3-Kaya-Okur-1	435	3721	0.000977477
H3K27me3-Kaya-Okur-1	436	3639	0.000955936
H3K27me3-Kaya-Okur-1	437	3586	0.000942013
H3K27me3-Kaya-Okur-1	438	3552	0.000933082
H3K27me3-Kaya-Okur-1	439	3324	0.000873188
H3K27me3-Kaya-Okur-1	44	7167	0.00188271
H3K27me3-Kaya-Okur-1	440	3237	0.000850334
H3K27me3-Kaya-Okur-1	441	3150	0.00082748
H3K27me3-Kaya-Okur-1	442	3170	0.000832734
H3K27me3-Kaya-Okur-1	443	3132	0.000822751
H3K27me3-Kaya-Okur-1	444	2983	0.00078361
H3K27me3-Kaya-Okur-1	445	2881	0.000756816
H3K27me3-Kaya-Okur-1	446	2844	0.000747096
H3K27me3-Kaya-Okur-1	447	2645	0.00069482
H3K27me3-Kaya-Okur-1	448	2611	0.000685889
H3K27me3-Kaya-Okur-1	449	2546	0.000668814
H3K27me3-Kaya-Okur-1	45	7345	0.00192947
H3K27me3-Kaya-Okur-1	450	2446	0.000642545
H3K27me3-Kaya-Okur-1	451	2419	0.000635452
H3K27me3-Kaya-Okur-1	452	2423	0.000636503
H3K27me3-Kaya-Okur-1	453	2308	0.000606293
H3K27me3-Kaya-Okur-1	454	2344	0.00061575
H3K27me3-Kaya-Okur-1	455	2144	0.000563212
H3K27me3-Kaya-Okur-1	456	2060	0.000541145
H3K27me3-Kaya-Okur-1	457	2109	0.000554017
H3K27me3-Kaya-Okur-1	458	2016	0.000529587
H3K27me3-Kaya-Okur-1	459	1974	0.000518554
H3K27me3-Kaya-Okur-1	46	6481	0.00170251
H3K27me3-Kaya-Okur-1	460	1880	0.000493861
H3K27me3-Kaya-Okur-1	461	1885	0.000495174
H3K27me3-Kaya-Okur-1	462	1761	0.000462601
H3K27me3-Kaya-Okur-1	463	1692	0.000444475
H3K27me3-Kaya-Okur-1	464	1757	0.00046155
H3K27me3-Kaya-Okur-1	465	1709	0.000448941
H3K27me3-Kaya-Okur-1	466	1682	0.000441848
H3K27me3-Kaya-Okur-1	467	1586	0.000416629
H3K27me3-Kaya-Okur-1	468	1567	0.000411638
H3K27me3-Kaya-Okur-1	469	1508	0.000396139
H3K27me3-Kaya-Okur-1	47	5355	0.00140672
H3K27me3-Kaya-Okur-1	470	1467	0.000385369
H3K27me3-Kaya-Okur-1	471	1522	0.000399817
H3K27me3-Kaya-Okur-1	472	1418	0.000372497
H3K27me3-Kaya-Okur-1	473	1407	0.000369608
H3K27me3-Kaya-Okur-1	474	1384	0.000363566
H3K27me3-Kaya-Okur-1	475	1344	0.000353058
H3K27me3-Kaya-Okur-1	476	1315	0.00034544
H3K27me3-Kaya-Okur-1	477	1350	0.000354634
H3K27me3-Kaya-Okur-1	478	1276	0.000335195
H3K27me3-Kaya-Okur-1	479	1267	0.000332831
H3K27me3-Kaya-Okur-1	48	4682	0.00122992
H3K27me3-Kaya-Okur-1	480	1265	0.000332305
H3K27me3-Kaya-Okur-1	481	1201	0.000315493
H3K27me3-Kaya-Okur-1	482	1291	0.000339135
H3K27me3-Kaya-Okur-1	483	1200	0.00031523
H3K27me3-Kaya-Okur-1	484	1168	0.000306824
H3K27me3-Kaya-Okur-1	485	1142	0.000299994
H3K27me3-Kaya-Okur-1	486	1185	0.00031129
H3K27me3-Kaya-Okur-1	487	1147	0.000301308
H3K27me3-Kaya-Okur-1	488	1130	0.000296842
H3K27me3-Kaya-Okur-1	489	1110	0.000291588
H3K27me3-Kaya-Okur-1	49	5259	0.0013815
H3K27me3-Kaya-Okur-1	490	1127	0.000296054
H3K27me3-Kaya-Okur-1	491	1129	0.000296579
H3K27me3-Kaya-Okur-1	492	1072	0.000281606
H3K27me3-Kaya-Okur-1	493	1155	0.000303409
H3K27me3-Kaya-Okur-1	494	1133	0.00029763
H3K27me3-Kaya-Okur-1	495	1043	0.000273988
H3K27me3-Kaya-Okur-1	496	1097	0.000288173
H3K27me3-Kaya-Okur-1	497	1096	0.00028791
H3K27me3-Kaya-Okur-1	498	1009	0.000265056
H3K27me3-Kaya-Okur-1	499	1038	0.000272674
H3K27me3-Kaya-Okur-1	50	6628	0.00174112
H3K27me3-Kaya-Okur-1	500	1014	0.00026637
H3K27me3-Kaya-Okur-1	501	1076	0.000282657
H3K27me3-Kaya-Okur-1	502	1064	0.000279504
H3K27me3-Kaya-Okur-1	503	1061	0.000278716
H3K27me3-Kaya-Okur-1	504	1077	0.000282919
H3K27me3-Kaya-Okur-1	505	1109	0.000291325
H3K27me3-Kaya-Okur-1	506	1060	0.000278453
H3K27me3-Kaya-Okur-1	507	1023	0.000268734
H3K27me3-Kaya-Okur-1	508	1099	0.000288698
H3K27me3-Kaya-Okur-1	509	1127	0.000296054
H3K27me3-Kaya-Okur-1	51	8118	0.00213253
H3K27me3-Kaya-Okur-1	510	1072	0.000281606
H3K27me3-Kaya-Okur-1	511	1109	0.000291325
H3K27me3-Kaya-Okur-1	512	1076	0.000282657
H3K27me3-Kaya-Okur-1	513	1088	0.000285809
H3K27me3-Kaya-Okur-1	514	1100	0.000288961
H3K27me3-Kaya-Okur-1	515	1098	0.000288436
H3K27me3-Kaya-Okur-1	516	1159	0.00030446
H3K27me3-Kaya-Okur-1	517	1083	0.000284495
H3K27me3-Kaya-Okur-1	518	1155	0.000303409
H3K27me3-Kaya-Okur-1	519	1135	0.000298155
H3K27me3-Kaya-Okur-1	52	9565	0.00251265
H3K27me3-Kaya-Okur-1	520	1153	0.000302884
H3K27me3-Kaya-Okur-1	521	1178	0.000309451
H3K27me3-Kaya-Okur-1	522	1176	0.000308926
H3K27me3-Kaya-Okur-1	523	1206	0.000316807
H3K27me3-Kaya-Okur-1	524	1151	0.000302358
H3K27me3-Kaya-Okur-1	525	1141	0.000299732
H3K27me3-Kaya-Okur-1	526	1229	0.000322848
H3K27me3-Kaya-Okur-1	527	1263	0.00033178
H3K27me3-Kaya-Okur-1	528	1207	0.000317069
H3K27me3-Kaya-Okur-1	529	1273	0.000334407
H3K27me3-Kaya-Okur-1	53	10576	0.00277823
H3K27me3-Kaya-Okur-1	530	1268	0.000333093
H3K27me3-Kaya-Okur-1	531	1247	0.000327577
H3K27me3-Kaya-Okur-1	532	1283	0.000337034
H3K27me3-Kaya-Okur-1	533	1248	0.00032784
H3K27me3-Kaya-Okur-1	534	1314	0.000345177
H3K27me3-Kaya-Okur-1	535	1273	0.000334407
H3K27me3-Kaya-Okur-1	536	1326	0.00034833
H3K27me3-Kaya-Okur-1	537	1334	0.000350431
H3K27me3-Kaya-Okur-1	538	1370	0.000359888
H3K27me3-Kaya-Okur-1	539	1431	0.000375912
H3K27me3-Kaya-Okur-1	54	10989	0.00288672
H3K27me3-Kaya-Okur-1	540	1387	0.000364354
H3K27me3-Kaya-Okur-1	541	1384	0.000363566
H3K27me3-Kaya-Okur-1	542	1392	0.000365667
H3K27me3-Kaya-Okur-1	543	1428	0.000375124
H3K27me3-Kaya-Okur-1	544	1431	0.000375912
H3K27me3-Kaya-Okur-1	545	1532	0.000402444
H3K27me3-Kaya-Okur-1	546	1406	0.000369345
H3K27me3-Kaya-Okur-1	547	1495	0.000392724
H3K27me3-Kaya-Okur-1	548	1596	0.000419256
H3K27me3-Kaya-Okur-1	549	1469	0.000385894
H3K27me3-Kaya-Okur-1	55	10267	0.00269706
H3K27me3-Kaya-Okur-1	550	1563	0.000410588
H3K27me3-Kaya-Okur-1	551	1541	0.000404808
H3K27me3-Kaya-Okur-1	552	1575	0.00041374
H3K27me3-Kaya-Okur-1	553	1606	0.000421883
H3K27me3-Kaya-Okur-1	554	1583	0.000415841
H3K27me3-Kaya-Okur-1	555	1640	0.000430815
H3K27me3-Kaya-Okur-1	556	1635	0.000429501
H3K27me3-Kaya-Okur-1	557	1561	0.000410062
H3K27me3-Kaya-Okur-1	558	1675	0.000440009
H3K27me3-Kaya-Okur-1	559	1640	0.000430815
H3K27me3-Kaya-Okur-1	56	9228	0.00242412
H3K27me3-Kaya-Okur-1	560	1640	0.000430815
H3K27me3-Kaya-Okur-1	561	1724	0.000452881
H3K27me3-Kaya-Okur-1	562	1753	0.000460499
H3K27me3-Kaya-Okur-1	563	1663	0.000436857
H3K27me3-Kaya-Okur-1	564	1687	0.000443161
H3K27me3-Kaya-Okur-1	565	1805	0.000474159
H3K27me3-Kaya-Okur-1	566	1746	0.00045866
H3K27me3-Kaya-Okur-1	567	1740	0.000457084
H3K27me3-Kaya-Okur-1	568	1772	0.00046549
H3K27me3-Kaya-Okur-1	569	1694	0.000445
H3K27me3-Kaya-Okur-1	57	7508	0.00197229
H3K27me3-Kaya-Okur-1	570	1788	0.000469693
H3K27me3-Kaya-Okur-1	571	1793	0.000471007
H3K27me3-Kaya-Okur-1	572	1751	0.000459974
H3K27me3-Kaya-Okur-1	573	1743	0.000457872
H3K27me3-Kaya-Okur-1	574	1793	0.000471007
H3K27me3-Kaya-Okur-1	575	1769	0.000464702
H3K27me3-Kaya-Okur-1	576	1841	0.000483616
H3K27me3-Kaya-Okur-1	577	1899	0.000498852
H3K27me3-Kaya-Okur-1	578	1827	0.000479938
H3K27me3-Kaya-Okur-1	579	1824	0.00047915
H3K27me3-Kaya-Okur-1	58	6501	0.00170776
H3K27me3-Kaya-Okur-1	580	1712	0.000449729
H3K27me3-Kaya-Okur-1	581	1759	0.000462075
H3K27me3-Kaya-Okur-1	582	1746	0.00045866
H3K27me3-Kaya-Okur-1	583	1764	0.000463389
H3K27me3-Kaya-Okur-1	584	1845	0.000484667
H3K27me3-Kaya-Okur-1	585	1770	0.000464965
H3K27me3-Kaya-Okur-1	586	1849	0.000485717
H3K27me3-Kaya-Okur-1	587	1708	0.000448678
H3K27me3-Kaya-Okur-1	588	1745	0.000458397
H3K27me3-Kaya-Okur-1	589	1683	0.000442111
H3K27me3-Kaya-Okur-1	59	6286	0.00165128
H3K27me3-Kaya-Okur-1	590	1790	0.000470219
H3K27me3-Kaya-Okur-1	591	1698	0.000446051
H3K27me3-Kaya-Okur-1	592	1794	0.000471269
H3K27me3-Kaya-Okur-1	593	1660	0.000436069
H3K27me3-Kaya-Okur-1	594	1683	0.000442111
H3K27me3-Kaya-Okur-1	595	1639	0.000430552
H3K27me3-Kaya-Okur-1	596	1629	0.000427925
H3K27me3-Kaya-Okur-1	597	1654	0.000434493
H3K27me3-Kaya-Okur-1	598	1614	0.000423985
H3K27me3-Kaya-Okur-1	599	1599	0.000420044
H3K27me3-Kaya-Okur-1	60	6678	0.00175426
H3K27me3-Kaya-Okur-1	600	1606	0.000421883
H3K27me3-Kaya-Okur-1	601	1544	0.000405596
H3K27me3-Kaya-Okur-1	602	1558	0.000409274
H3K27me3-Kaya-Okur-1	603	1528	0.000401393
H3K27me3-Kaya-Okur-1	604	1506	0.000395614
H3K27me3-Kaya-Okur-1	605	1505	0.000395351
H3K27me3-Kaya-Okur-1	606	1440	0.000378276
H3K27me3-Kaya-Okur-1	607	1455	0.000382217
H3K27me3-Kaya-Okur-1	608	1531	0.000402181
H3K27me3-Kaya-Okur-1	609	1427	0.000374861
H3K27me3-Kaya-Okur-1	61	7615	0.0020004
H3K27me3-Kaya-Okur-1	610	1380	0.000362515
H3K27me3-Kaya-Okur-1	611	1398	0.000367243
H3K27me3-Kaya-Okur-1	612	1401	0.000368031
H3K27me3-Kaya-Okur-1	613	1366	0.000358837
H3K27me3-Kaya-Okur-1	614	1273	0.000334407
H3K27me3-Kaya-Okur-1	615	1349	0.000354371
H3K27me3-Kaya-Okur-1	616	1309	0.000343864
H3K27me3-Kaya-Okur-1	617	1277	0.000335458
H3K27me3-Kaya-Okur-1	618	1284	0.000337296
H3K27me3-Kaya-Okur-1	619	1280	0.000336246
H3K27me3-Kaya-Okur-1	62	9105	0.00239181
H3K27me3-Kaya-Okur-1	620	1254	0.000329416
H3K27me3-Kaya-Okur-1	621	1083	0.000284495
H3K27me3-Kaya-Okur-1	622	1178	0.000309451
H3K27me3-Kaya-Okur-1	623	1150	0.000302096
H3K27me3-Kaya-Okur-1	624	1112	0.000292113
H3K27me3-Kaya-Okur-1	625	1059	0.000278191
H3K27me3-Kaya-Okur-1	626	1053	0.000276615
H3K27me3-Kaya-Okur-1	627	1066	0.00028003
H3K27me3-Kaya-Okur-1	628	1040	0.0002732
H3K27me3-Kaya-Okur-1	629	1077	0.000282919
H3K27me3-Kaya-Okur-1	63	10010	0.00262955
H3K27me3-Kaya-Okur-1	630	943	0.000247719
H3K27me3-Kaya-Okur-1	631	974	0.000255862
H3K27me3-Kaya-Okur-1	632	896	0.000235372
H3K27me3-Kaya-Okur-1	633	845	0.000221975
H3K27me3-Kaya-Okur-1	634	884	0.00023222
H3K27me3-Kaya-Okur-1	635	868	0.000228017
H3K27me3-Kaya-Okur-1	636	893	0.000234584
H3K27me3-Kaya-Okur-1	637	806	0.00021173
H3K27me3-Kaya-Okur-1	638	768	0.000201747
H3K27me3-Kaya-Okur-1	639	822	0.000215933
H3K27me3-Kaya-Okur-1	64	11202	0.00294268
H3K27me3-Kaya-Okur-1	640	743	0.00019518
H3K27me3-Kaya-Okur-1	641	786	0.000206476
H3K27me3-Kaya-Okur-1	642	768	0.000201747
H3K27me3-Kaya-Okur-1	643	744	0.000195443
H3K27me3-Kaya-Okur-1	644	747	0.000196231
H3K27me3-Kaya-Okur-1	645	707	0.000185723
H3K27me3-Kaya-Okur-1	646	700	0.000183884
H3K27me3-Kaya-Okur-1	647	695	0.000182571
H3K27me3-Kaya-Okur-1	648	639	0.00016786
H3K27me3-Kaya-Okur-1	649	641	0.000168386
H3K27me3-Kaya-Okur-1	65	10144	0.00266475
H3K27me3-Kaya-Okur-1	650	639	0.00016786
H3K27me3-Kaya-Okur-1	651	599	0.000157352
H3K27me3-Kaya-Okur-1	652	634	0.000166547
H3K27me3-Kaya-Okur-1	653	625	0.000164182
H3K27me3-Kaya-Okur-1	654	578	0.000151836
H3K27me3-Kaya-Okur-1	655	549	0.000144218
H3K27me3-Kaya-Okur-1	656	554	0.000145531
H3K27me3-Kaya-Okur-1	657	557	0.000146319
H3K27me3-Kaya-Okur-1	658	557	0.000146319
H3K27me3-Kaya-Okur-1	659	515	0.000135286
H3K27me3-Kaya-Okur-1	66	8897	0.00233717
H3K27me3-Kaya-Okur-1	660	506	0.000132922
H3K27me3-Kaya-Okur-1	661	493	0.000129507
H3K27me3-Kaya-Okur-1	662	538	0.000141328
H3K27me3-Kaya-Okur-1	663	471	0.000123728
H3K27me3-Kaya-Okur-1	664	453	0.000118999
H3K27me3-Kaya-Okur-1	665	454	0.000119262
H3K27me3-Kaya-Okur-1	666	485	0.000127406
H3K27me3-Kaya-Okur-1	667	441	0.000115847
H3K27me3-Kaya-Okur-1	668	459	0.000120576
H3K27me3-Kaya-Okur-1	669	460	0.000120838
H3K27me3-Kaya-Okur-1	67	7641	0.00200723
H3K27me3-Kaya-Okur-1	670	477	0.000125304
H3K27me3-Kaya-Okur-1	671	436	0.000114534
H3K27me3-Kaya-Okur-1	672	410	0.000107704
H3K27me3-Kaya-Okur-1	673	394	0.000103501
H3K27me3-Kaya-Okur-1	674	446	0.000117161
H3K27me3-Kaya-Okur-1	675	442	0.00011611
H3K27me3-Kaya-Okur-1	676	398	0.000104551
H3K27me3-Kaya-Okur-1	677	399	0.000104814
H3K27me3-Kaya-Okur-1	678	414	0.000108754
H3K27me3-Kaya-Okur-1	679	395	0.000103763
H3K27me3-Kaya-Okur-1	68	6591	0.0017314
H3K27me3-Kaya-Okur-1	680	415	0.000109017
H3K27me3-Kaya-Okur-1	681	401	0.000105339
H3K27me3-Kaya-Okur-1	682	435	0.000114271
H3K27me3-Kaya-Okur-1	683	363	9.53571822609372e-05
H3K27me3-Kaya-Okur-1	684	392	0.000102975
H3K27me3-Kaya-Okur-1	685	370	9.71960259959966e-05
H3K27me3-Kaya-Okur-1	686	358	9.40437224501805e-05
H3K27me3-Kaya-Okur-1	687	366	9.61452581473912e-05
H3K27me3-Kaya-Okur-1	688	381	0.000100086
H3K27me3-Kaya-Okur-1	689	373	9.79841018824506e-05
H3K27me3-Kaya-Okur-1	69	6821	0.00179182
H3K27me3-Kaya-Okur-1	690	393	0.000103238
H3K27me3-Kaya-Okur-1	691	350	9.19421867529697e-05
H3K27me3-Kaya-Okur-1	692	362	9.50944902987858e-05
H3K27me3-Kaya-Okur-1	693	367	9.64079501095425e-05
H3K27me3-Kaya-Okur-1	694	352	9.24675706772724e-05
H3K27me3-Kaya-Okur-1	695	372	9.77214099202993e-05
H3K27me3-Kaya-Okur-1	696	387	0.000101662
H3K27me3-Kaya-Okur-1	697	363	9.53571822609372e-05
H3K27me3-Kaya-Okur-1	698	382	0.000100348
H3K27me3-Kaya-Okur-1	699	387	0.000101662
H3K27me3-Kaya-Okur-1	70	6632	0.00174217
[truncated: 6,596 more rows]

## Sheet: Figure 3b
Figure 3b
Sample	PeakSource	Duplicates	UniqueFragNum	inPeakN	frip
H3K27ac-Kaya-Okur-1	SEACR	rmDup	1830390	482257	26.3472
H3K27ac-Kaya-Okur-1	ENCODE_H3K27ac	rmDup	1830390	621112	33.9333
H3K27ac-Kaya-Okur-1	ENCODE_H3K27me3	rmDup	1830390	314107	17.1607
H3K27ac-Kaya-Okur-1	MACS2	withDup	1830390	702782	30.6479
H3K27ac-Kaya-Okur-1	SEACR	withDup	1830390	608513	26.5368
H3K27ac-Kaya-Okur-1	ENCODE_H3K27ac	withDup	1830390	781435	34.0779
H3K27ac-Kaya-Okur-1	ENCODE_H3K27me3	withDup	1830390	391691	17.0814
H3K27ac-Kaya-Okur-1	MACS2	rmDup	1830390	477905	26.1095
H3K27ac-Kaya-Okur-2	MACS2	rmDup	2629278	834447	31.7367
H3K27ac-Kaya-Okur-2	ENCODE_H3K27ac	rmDup	2629278	903945	34.38
H3K27ac-Kaya-Okur-2	ENCODE_H3K27me3	rmDup	2629278	460712	17.5224
H3K27ac-Kaya-Okur-2	MACS2	withDup	2629278	1072953	34.7394
H3K27ac-Kaya-Okur-2	SEACR	rmDup	2629278	827372	31.4677
H3K27ac-Kaya-Okur-2	ENCODE_H3K27ac	withDup	2629278	1063991	34.4492
H3K27ac-Kaya-Okur-2	ENCODE_H3K27me3	withDup	2629278	536695	17.3768
H3K27ac-Kaya-Okur-2	SEACR	withDup	2629278	975056	31.5697
H3K27me3-Kaya-Okur-1	MACS2	rmDup	3752159	1863698	49.67
H3K27me3-Kaya-Okur-1	SEACR	rmDup	3752159	1777502	47.3728
H3K27me3-Kaya-Okur-1	ENCODE_H3K27me3	rmDup	3752159	2745931	73.1827
H3K27me3-Kaya-Okur-1	MACS2	withDup	3752159	1919403	50.4212
H3K27me3-Kaya-Okur-1	SEACR	withDup	3752159	1805440	47.4275
H3K27me3-Kaya-Okur-1	ENCODE_H3K27ac	rmDup	3752159	26084	0.695173
H3K27me3-Kaya-Okur-1	ENCODE_H3K27me3	withDup	3752159	2788043	73.2396
H3K27me3-Kaya-Okur-1	ENCODE_H3K27ac	withDup	3752159	26637	0.699733
H3K27me3-Kaya-Okur-2	MACS2	rmDup	3996319	2064669	51.6643
H3K27me3-Kaya-Okur-2	SEACR	rmDup	3996319	1919765	48.0383
H3K27me3-Kaya-Okur-2	ENCODE_H3K27me3	rmDup	3996319	3026087	75.7219
H3K27me3-Kaya-Okur-2	MACS2	withDup	3996319	2121858	52.3729
H3K27me3-Kaya-Okur-2	SEACR	withDup	3996319	1948682	48.0985
H3K27me3-Kaya-Okur-2	ENCODE_H3K27ac	withDup	3996319	19911	0.491455
H3K27me3-Kaya-Okur-2	ENCODE_H3K27me3	withDup	3996319	3069958	75.7745
H3K27me3-Kaya-Okur-2	ENCODE_H3K27ac	rmDup	3996319	19531	0.488725
H3K27ac-ab177-1	SEACR	withDup	7400475	3519214	40.9231
H3K27ac-ab177-1	ENCODE_H3K27ac	withDup	7400475	3007467	34.9723
H3K27ac-ab177-1	ENCODE_H3K27me3	withDup	7400475	1716558	19.961
H3K27ac-ab177-1	MACS2	rmDup	7400475	2853411	38.5571
H3K27ac-ab177-1	SEACR	rmDup	7400475	3023714	40.8584
H3K27ac-ab177-1	ENCODE_H3K27ac	rmDup	7400475	2579991	34.8625
H3K27ac-ab177-1	ENCODE_H3K27me3	rmDup	7400475	1491452	20.1535
H3K27ac-ab177-1	MACS2	withDup	7400475	3339075	38.8284
H3K27ac-ab177-2	ENCODE_H3K27ac	rmDup	7364313	2551144	34.642
H3K27ac-ab177-2	ENCODE_H3K27me3	rmDup	7364313	1497013	20.3279
H3K27ac-ab177-2	MACS2	rmDup	7364313	2793796	37.937
H3K27ac-ab177-2	SEACR	rmDup	7364313	2998040	40.7104
H3K27ac-ab177-2	SEACR	withDup	7364313	3504423	40.8201
H3K27ac-ab177-2	ENCODE_H3K27ac	withDup	7364313	2984692	34.7662
H3K27ac-ab177-2	ENCODE_H3K27me3	withDup	7364313	1731394	20.1676
H3K27ac-ab177-2	MACS2	withDup	7364313	3283772	38.25
H3K27me3-ab9733-1	ENCODE_H3K27ac	rmDup	6436828	66018	1.02563
H3K27me3-ab9733-1	ENCODE_H3K27me3	rmDup	6436828	5485807	85.2253
H3K27me3-ab9733-1	MACS2	withDup	6436828	5596787	76.9592
H3K27me3-ab9733-1	SEACR	withDup	6436828	5140661	70.6872
H3K27me3-ab9733-1	ENCODE_H3K27ac	withDup	6436828	73027	1.00417
H3K27me3-ab9733-1	ENCODE_H3K27me3	withDup	6436828	6208381	85.369
H3K27me3-ab9733-1	MACS2	rmDup	6436828	4790953	74.4303
H3K27me3-ab9733-1	SEACR	rmDup	6436828	4537247	70.4889
H3K27me3-ab9733-2	MACS2	rmDup	8105633	5905992	72.8628
H3K27me3-ab9733-2	ENCODE_H3K27me3	withDup	8105633	8007780	86.5311
H3K27me3-ab9733-2	ENCODE_H3K27me3	rmDup	8105633	7000636	86.3675
H3K27me3-ab9733-2	MACS2	withDup	8105633	7001516	75.6575
H3K27me3-ab9733-2	SEACR	rmDup	8105633	6027682	74.3641
H3K27me3-ab9733-2	ENCODE_H3K27ac	rmDup	8105633	66619	0.821885
H3K27me3-ab9733-2	SEACR	withDup	8105633	6900996	74.5713
H3K27me3-ab9733-2	ENCODE_H3K27ac	withDup	8105633	74745	0.807685
H3K27ac-ab4729-1	MACS2	rmDup	4398945	1042625	23.7017
H3K27ac-ab4729-1	SEACR	rmDup	4398945	1281271	29.1268
H3K27ac-ab4729-1	MACS2	withDup	4398945	1848399	29.3977
H3K27ac-ab4729-1	SEACR	withDup	4398945	1831174	29.1238
H3K27ac-ab4729-1	ENCODE_H3K27ac	rmDup	4398945	1202094	27.3269
H3K27ac-ab4729-1	ENCODE_H3K27me3	rmDup	4398945	990690	22.5211
H3K27ac-ab4729-1	ENCODE_H3K27me3	withDup	4398945	1413362	22.4787
H3K27ac-ab4729-1	ENCODE_H3K27ac	withDup	4398945	1710046	27.1973
H3K27ac-ab4729-2	SEACR	withDup	4754984	2252158	38.845
H3K27ac-ab4729-2	ENCODE_H3K27ac	withDup	4754984	2284752	39.4072
H3K27ac-ab4729-2	MACS2	withDup	4754984	2564855	44.2384
H3K27ac-ab4729-2	MACS2	rmDup	4754984	1937553	40.7478
H3K27ac-ab4729-2	SEACR	rmDup	4754984	1834691	38.5846
H3K27ac-ab4729-2	ENCODE_H3K27me3	withDup	4754984	1097577	18.9309
H3K27ac-ab4729-2	ENCODE_H3K27me3	rmDup	4754984	903427	18.9996
H3K27ac-ab4729-2	ENCODE_H3K27ac	rmDup	4754984	1867744	39.2797
H3K27ac-diag-1	SEACR	rmDup	4290718	1721819	40.1289
H3K27ac-diag-1	ENCODE_H3K27ac	rmDup	4290718	1785917	41.6228
H3K27ac-diag-1	MACS2	rmDup	4290718	1693085	39.4592
H3K27ac-diag-1	MACS2	withDup	4290718	2403850	37.4969
H3K27ac-diag-1	SEACR	withDup	4290718	2345862	36.5924
H3K27ac-diag-1	ENCODE_H3K27ac	withDup	4290718	2423519	37.8037
H3K27ac-diag-1	ENCODE_H3K27me3	rmDup	4290718	755902	17.6171
H3K27ac-diag-1	ENCODE_H3K27me3	withDup	4290718	1045106	16.3023
H3K27ac-diag-2	SEACR	rmDup	6448536	2966666	46.0053
H3K27ac-diag-2	ENCODE_H3K27ac	rmDup	6448536	2917239	45.2388
H3K27ac-diag-2	ENCODE_H3K27me3	rmDup	6448536	1056561	16.3845
H3K27ac-diag-2	SEACR	withDup	6448536	3926813	41.2105
H3K27ac-diag-2	ENCODE_H3K27ac	withDup	6448536	3850407	40.4087
H3K27ac-diag-2	ENCODE_H3K27me3	withDup	6448536	1410346	14.8011
H3K27ac-diag-2	MACS2	withDup	6448536	4072617	42.7407
H3K27ac-diag-2	MACS2	rmDup	6448536	2984513	46.282

## Sheet: Figure 3c
Figure 3c
Sample	GenomicRegions	TotalReads	IntersectingReads	frip
H3K27ac-Kaya-Okur-1	All ENCODE H3K27ac	1830390	621112	33.9333
H3K27ac-Kaya-Okur-1	ENCODE H3K27acexc. ATAC	1830390	66661	3.6419
H3K27ac-Kaya-Okur-1	All ATAC	1830390	610972	33.3793
H3K27ac-Kaya-Okur-1	ATAC exc. ENCODE H3K27ac	1830390	108408	5.92267
H3K27ac-Kaya-Okur-1	ENCODE H3K27ac - ATAC Overlap	1830390	554451	30.2914
H3K27ac-Kaya-Okur-2	All ENCODE H3K27ac	2629278	903945	34.38
H3K27ac-Kaya-Okur-2	ENCODE H3K27acexc. ATAC	2629278	93191	3.54436
H3K27ac-Kaya-Okur-2	All ATAC	2629278	882427	33.5616
H3K27ac-Kaya-Okur-2	ATAC exc. ENCODE H3K27ac	2629278	149475	5.68502
H3K27ac-Kaya-Okur-2	ENCODE H3K27ac - ATAC Overlap	2629278	810754	30.8356
H3K27me3-Kaya-Okur-1	All ENCODE H3K27ac	3752159	26084	0.695173
H3K27me3-Kaya-Okur-1	ENCODE H3K27acexc. ATAC	3752159	5152	0.137308
H3K27me3-Kaya-Okur-1	All ATAC	3752159	187761	5.00408
H3K27me3-Kaya-Okur-1	ATAC exc. ENCODE H3K27ac	3752159	166999	4.45074
H3K27me3-Kaya-Okur-1	ENCODE H3K27ac - ATAC Overlap	3752159	20932	0.557865
H3K27me3-Kaya-Okur-2	All ENCODE H3K27ac	3996319	19531	0.488725
H3K27me3-Kaya-Okur-2	ENCODE H3K27acexc. ATAC	3996319	4102	0.102644
H3K27me3-Kaya-Okur-2	All ATAC	3996319	187620	4.69482
H3K27me3-Kaya-Okur-2	ATAC exc. ENCODE H3K27ac	3996319	171693	4.29628
H3K27me3-Kaya-Okur-2	ENCODE H3K27ac - ATAC Overlap	3996319	15429	0.38608
H3K27ac-ab177-1	All ENCODE H3K27ac	7400475	2579991	34.8625
H3K27ac-ab177-1	ENCODE H3K27acexc. ATAC	7400475	241669	3.26559
H3K27ac-ab177-1	All ATAC	7400475	2511536	33.9375
H3K27ac-ab177-1	ATAC exc. ENCODE H3K27ac	7400475	437660	5.91394
H3K27ac-ab177-1	ENCODE H3K27ac - ATAC Overlap	7400475	2338322	31.5969
H3K27ac-ab177-2	All ENCODE H3K27ac	7364313	2551144	34.642
H3K27ac-ab177-2	ENCODE H3K27acexc. ATAC	7364313	240468	3.26531
H3K27ac-ab177-2	All ATAC	7364313	2486586	33.7653
H3K27ac-ab177-2	ATAC exc. ENCODE H3K27ac	7364313	434221	5.89629
H3K27ac-ab177-2	ENCODE H3K27ac - ATAC Overlap	7364313	2310676	31.3767
H3K27me3-ab9733-1	All ENCODE H3K27ac	6436828	66018	1.02563
H3K27me3-ab9733-1	ENCODE H3K27acexc. ATAC	6436828	5762	0.0895161
H3K27me3-ab9733-1	All ATAC	6436828	543167	8.43843
H3K27me3-ab9733-1	ATAC exc. ENCODE H3K27ac	6436828	466286	7.24403
H3K27me3-ab9733-1	ENCODE H3K27ac - ATAC Overlap	6436828	60256	0.936113
H3K27me3-ab9733-2	All ENCODE H3K27ac	8105633	66619	0.821885
H3K27me3-ab9733-2	ENCODE H3K27acexc. ATAC	8105633	5930	0.073159
H3K27me3-ab9733-2	All ATAC	8105633	660362	8.14695
H3K27me3-ab9733-2	ATAC exc. ENCODE H3K27ac	8105633	579882	7.15406
H3K27me3-ab9733-2	ENCODE H3K27ac - ATAC Overlap	8105633	60689	0.748726
H3K27ac-ab4729-1	All ENCODE H3K27ac	4398945	1202094	27.3269
H3K27ac-ab4729-1	ENCODE H3K27acexc. ATAC	4398945	125631	2.85593
H3K27ac-ab4729-1	All ATAC	4398945	1237569	28.1333
H3K27ac-ab4729-1	ATAC exc. ENCODE H3K27ac	4398945	256031	5.82028
H3K27ac-ab4729-1	ENCODE H3K27ac - ATAC Overlap	4398945	1076463	24.4709
H3K27ac-ab4729-2	All ENCODE H3K27ac	4754984	1867744	39.2797
H3K27ac-ab4729-2	ENCODE H3K27acexc. ATAC	4754984	182449	3.83701
H3K27ac-ab4729-2	All ATAC	4754984	1877682	39.4887
H3K27ac-ab4729-2	ATAC exc. ENCODE H3K27ac	4754984	330796	6.95683
H3K27ac-ab4729-2	ENCODE H3K27ac - ATAC Overlap	4754984	1685295	35.4427
H3K27ac-diag-1	All ENCODE H3K27ac	4290718	1785917	41.6228
H3K27ac-diag-1	ENCODE H3K27acexc. ATAC	4290718	169108	3.94125
H3K27ac-diag-1	All ATAC	4290718	1615519	37.6515
H3K27ac-diag-1	ATAC exc. ENCODE H3K27ac	4290718	200310	4.66845
H3K27ac-diag-1	ENCODE H3K27ac - ATAC Overlap	4290718	1616809	37.6815
H3K27ac-diag-2	All ENCODE H3K27ac	6448536	2917239	45.2388
H3K27ac-diag-2	ENCODE H3K27acexc. ATAC	6448536	275644	4.27452
H3K27ac-diag-2	All ATAC	6448536	2619025	40.6143
H3K27ac-diag-2	ATAC exc. ENCODE H3K27ac	6448536	311704	4.83372
H3K27ac-diag-2	ENCODE H3K27ac - ATAC Overlap	6448536	2641595	40.9643

## Sheet: Figure 3d
Figure 3d
See bigwig and peak files in Data Dvailability for IGV tracks

## Sheet: Figure 4a
Figure 4a
Sample	PeakSource	Parameter	Threshold	PercentCTPeaksOverlap_Precision	PercentENCODEPeaksOverlap_Recall
H3K27ac-ab177-1	MACS2	Q-value;nolambda	0.001	48.511	67.9479
H3K27ac-ab177-1	MACS2	Q-value;nolambda	0.01	39.6017	73.8119
H3K27ac-ab177-1	MACS2	Q-value;nolambda	0.1	29.5946	79.8949
H3K27ac-ab177-1	MACS2	Q-value;nolambda	1e-05	63.0692	57.9569
H3K27ac-ab177-2	MACS2	Q-value;nolambda	0.001	49.3391	68.0436
H3K27ac-ab177-2	MACS2	Q-value;nolambda	0.01	39.987	73.9976
H3K27ac-ab177-2	MACS2	Q-value;nolambda	0.1	29.9222	80.2583
H3K27ac-ab177-2	MACS2	Q-value;nolambda	1e-05	64.5766	58.0975
H3K27ac-ab4729-1	MACS2	Q-value;nolambda	0.001	62.6007	53.4821
H3K27ac-ab4729-1	MACS2	Q-value;nolambda	0.01	48.1893	62.7013
H3K27ac-ab4729-1	MACS2	Q-value;nolambda	0.1	30.7244	73.2726
H3K27ac-ab4729-1	MACS2	Q-value;nolambda	1e-05	80.1019	39.114
H3K27ac-ab4729-2	MACS2	Q-value;nolambda	0.001	56.4822	69.0304
H3K27ac-ab4729-2	MACS2	Q-value;nolambda	0.01	43.9169	76.2662
H3K27ac-ab4729-2	MACS2	Q-value;nolambda	0.1	29.6296	83.7385
H3K27ac-ab4729-2	MACS2	Q-value;nolambda	1e-05	74.4916	56.4698
H3K27ac-diag-1	MACS2	Q-value;nolambda	0.001	71.1378	61.6129
H3K27ac-diag-1	MACS2	Q-value;nolambda	0.01	58.1788	68.9464
H3K27ac-diag-1	MACS2	Q-value;nolambda	0.1	40.8552	77.3898
H3K27ac-diag-1	MACS2	Q-value;nolambda	1e-05	84.9072	50.1583
H3K27ac-diag-2	MACS2	Q-value;nolambda	0.001	64.587	68.9698
H3K27ac-diag-2	MACS2	Q-value;nolambda	0.01	54.9179	74.4861
H3K27ac-diag-2	MACS2	Q-value;nolambda	0.1	42.9428	80.3541
H3K27ac-diag-2	MACS2	Q-value;nolambda	1e-05	77.8458	59.5572
H3K27ac-ab177-1	SEACR	TopProp;stringent	0.01	84.2766	56.7825
H3K27ac-ab177-1	SEACR	TopProp;stringent	0.03	47.916	79.2774
H3K27ac-ab177-1	SEACR	TopProp;stringent	0.05	32.0795	85.2314
H3K27ac-ab177-1	SEACR	TopProp;stringent	0.1	17.5089	90.5112
H3K27ac-ab177-2	SEACR	TopProp;stringent	0.01	84.6174	57.9627
H3K27ac-ab177-2	SEACR	TopProp;stringent	0.03	47.1449	79.9515
H3K27ac-ab177-2	SEACR	TopProp;stringent	0.05	31.5624	85.7394
H3K27ac-ab177-2	SEACR	TopProp;stringent	0.1	17.1742	90.7164
H3K27ac-ab4729-1	SEACR	TopProp;stringent	0.01	86.6362	49.2575
H3K27ac-ab4729-1	SEACR	TopProp;stringent	0.03	50.1858	71.8911
H3K27ac-ab4729-1	SEACR	TopProp;stringent	0.05	34.1495	78.2906
H3K27ac-ab4729-1	SEACR	TopProp;stringent	0.1	19.1651	84.6725
H3K27ac-ab4729-2	SEACR	TopProp;stringent	0.01	95.0441	47.5829
H3K27ac-ab4729-2	SEACR	TopProp;stringent	0.03	65.2655	76.4186
H3K27ac-ab4729-2	SEACR	TopProp;stringent	0.05	45.501	83.5704
H3K27ac-ab4729-2	SEACR	TopProp;stringent	0.1	25.2584	89.1746
H3K27ac-diag-1	SEACR	TopProp;stringent	0.01	95.8463	49.4665
H3K27ac-diag-1	SEACR	TopProp;stringent	0.03	62.881	76.2037
H3K27ac-diag-1	SEACR	TopProp;stringent	0.05	42.6381	82.0775
H3K27ac-diag-1	SEACR	TopProp;stringent	0.1	23.2767	87.1248
H3K27ac-diag-2	SEACR	TopProp;stringent	0.01	94.4679	55.5651
H3K27ac-diag-2	SEACR	TopProp;stringent	0.03	57.7618	79.551
H3K27ac-diag-2	SEACR	TopProp;stringent	0.05	38.715	84.5084
H3K27ac-diag-2	SEACR	TopProp;stringent	0.1	20.7602	88.3559

[truncated: 47 more sheets: Figure 4b, Figure 4c, Figure 4d, Figure 5a, Figure 5b, Figure 5c, Figure 5d, Figure 5e, Figure 5f, Figure 5g, Figure 6a, Figure 6b, Figure 6c, Figure 6d, Supplementary Figure 1a, Supplementary Figure 1b, Supplementary Figure 1c, Supplementary Figure 1d, Supplementary Figure 1e, Supplementary Figure 1f …]
